# Supplementary material for: Undeca­carbonyl-μ2-methane­thiol­ato-μ2-[(pyridin-2-yl)methane­thiol­ato]-μ4-sulfido-tetra­iron(II)(2 Fe—Fe)
Source: Acta Crystallogr Sect E Struct Rep Online. 2011 Nov 16;67(Pt 12):m1763. doi: 10.1107/S1600536811047751 (PMC3238668; doi:10.1107/S1600536811047751)
Supplement: Supplementary file 1 [file e-67-m1763-sup1.cif]

##############################################################################
#                                                                            #
# This CIF contains the data in a paper accepted for publication in          #
# Acta Crystallographica Section E. It conforms to the requirements of       #
# Notes for Authors for Acta Crystallographica Section E, and has been       #
# peer reviewed under the auspices of the IUCr Commission on Journals.       #
#                                                                            #
# Full details of the Crystallographic Information File format               #
# are given in the paper "The Crystallographic Information File (CIF):       #
# a New Standard Archive File for Crystallography" by S. R. Hall, F. H.      #
# Allen and I. D. Brown [Acta Cryst. (1991), A47, 655-685].                  #
#                                                                            #
# The current version of the core CIF dictionary is obtainable from          #
# ftp://ftp.iucr.org/pub/cif_core.dic.                                       #
#                                                                            #
# Software is freely available for graphical display of the structure(s)     #
# in this CIF. For information consult the CIF software page                 #
# http://www.iucr.org/resources/cif/software.                                #
#                                                                            #
# This file may be used for bona fide research purposes within the           #
# scientific community so long as proper attribution is given to the journal # 
# article from which it was obtained.                                        #
#                                                                            #
##############################################################################
data_I
_audit_creation_method     SHELXL-97
_chemical_name_systematic
;
Undecacarbonyl-\m~2~-methanethiolato-\m~2~-[(pyridin-2-yl)methanethiolato]-
\m~4~-sulfido-tetrairon(II)(2 <i>Fe</i>---<i>Fe</i>)
;
_chemical_name_common     ?
_chemical_formula_moiety     'C18 H9 Fe4 N O11 S3'
_chemical_formula_sum     'C18 H9 Fe4 N O11 S3'
_chemical_formula_iupac     '[Fe4 (C6 H6 N S) (C H3 S) S (C O)11]'
_chemical_formula_weight     734.87
_chemical_melting_point     ?
_symmetry_cell_setting     monoclinic
_symmetry_space_group_name_H-M     'P 21/n'
_symmetry_space_group_name_Hall     '-P 2yn'
loop_
    _symmetry_equiv_pos_as_xyz
    'x, y, z'
    '-x+1/2, y+1/2, -z+1/2'
    '-x, -y, -z'
    'x-1/2, -y-1/2, z-1/2'
_cell_length_a     9.1253(3)
_cell_length_b     28.9515(15)
_cell_length_c     10.0376(11)
_cell_angle_alpha     90.00
_cell_angle_beta     98.3238(12)
_cell_angle_gamma     90.00
_cell_volume     2623.9(3)
_cell_formula_units_Z     4
_cell_measurement_reflns_used     4914
_cell_measurement_theta_min     2.17
_cell_measurement_theta_max     27.87
_cell_measurement_temperature     296
_exptl_crystal_description     Block
_exptl_crystal_colour     Red
_exptl_crystal_size_max     0.19
_exptl_crystal_size_mid     0.16
_exptl_crystal_size_min     0.15
_exptl_crystal_density_diffrn     1.860
_exptl_crystal_density_meas     ?
_exptl_crystal_density_method     'not measured'
_exptl_crystal_F_000     1456
_exptl_absorpt_coefficient_mu     2.461
_exptl_absorpt_correction_type     multi-scan
_exptl_absorpt_process_details     '(SADABS; Sheldrick, 2004)'
_exptl_absorpt_correction_T_min     0.628
_exptl_absorpt_correction_T_max     0.684
_exptl_special_details     ?
_diffrn_ambient_temperature     296
_diffrn_radiation_type     MoK\a
_diffrn_radiation_wavelength     0.71073
_diffrn_radiation_source     'fine-focus sealed tube'
_diffrn_radiation_monochromator     graphite
_diffrn_measurement_device_type     'Bruker SMART APEX CCD'
_diffrn_measurement_method     '\w and \f'
_diffrn_detector_area_resol_mean     ?
_diffrn_reflns_number     22650
_diffrn_reflns_av_R_equivalents     0.0319
_diffrn_reflns_av_sigmaI/netI     0.0329
_diffrn_reflns_theta_min     2.17
_diffrn_reflns_theta_max     27.82
_diffrn_reflns_theta_full     27.82
_diffrn_measured_fraction_theta_max     0.990
_diffrn_measured_fraction_theta_full     0.990
_diffrn_reflns_limit_h_min     -11
_diffrn_reflns_limit_h_max     11
_diffrn_reflns_limit_k_min     -36
_diffrn_reflns_limit_k_max     37
_diffrn_reflns_limit_l_min     -12
_diffrn_reflns_limit_l_max     13
_diffrn_standards_number     ?
_diffrn_standards_interval_count     ?
_diffrn_standards_interval_time     ?
_diffrn_standards_decay_%     ?
_refine_special_details
;
Refinement of <i>F</i>^2^ against ALL reflections. The weighted <i>R</i>-factor
<i>wR</i> and goodness of fit <i>S</i> are based on <i>F</i>^2^, conventional
<i>R</i>-factors <i>R</i> are based on <i>F</i>, with <i>F</i> set to zero for
negative <i>F</i>^2^. The threshold expression of <i>F</i>^2^ >
\s(<i>F</i>^2^) is used only for calculating <i>R</i>-factors(gt) <i>etc</i>.
and is not relevant to the choice of reflections for refinement.
<i>R</i>-factors based on <i>F</i>^2^ are statistically about twice as large
as those based on <i>F</i>, and <i>R</i>- factors based on ALL data will be
even larger.
;
_reflns_number_total     6151
_reflns_number_gt     4914
_reflns_threshold_expression     I>2\s(I)
_refine_ls_structure_factor_coef     Fsqd
_refine_ls_matrix_type     full
_refine_ls_R_factor_all     0.0677
_refine_ls_R_factor_gt     0.0490
_refine_ls_wR_factor_gt     0.0873
_refine_ls_wR_factor_ref     0.0932
_refine_ls_goodness_of_fit_ref     1.185
_refine_ls_restrained_S_all     1.185
_refine_ls_number_reflns     6151
_refine_ls_number_parameters     335
_refine_ls_number_restraints     0
_refine_ls_hydrogen_treatment     constr
_refine_ls_weighting_scheme     calc
_refine_ls_weighting_details
         'calc w=1/[\s^2^(Fo^2^)+(0.0000P)^2^+7.4281P] where P=(Fo^2^+2Fc^2^)/3'
_atom_sites_solution_hydrogens     geom
_atom_sites_solution_primary     direct
_atom_sites_solution_secondary     difmap
_refine_ls_shift/su_max     0.000
_refine_ls_shift/su_mean     0.000
_refine_diff_density_max     0.447
_refine_diff_density_min     -0.503
_refine_ls_extinction_method     none
_refine_ls_extinction_coef     ?
loop_
    _atom_type_symbol
    _atom_type_description
    _atom_type_scat_dispersion_real
    _atom_type_scat_dispersion_imag
    _atom_type_scat_source
    'C' 'C' 0.0033 0.0016
                         'International Tables Vol C Tables 4.2.6.8 and 6.1.1.4'
    'H' 'H' 0.0000 0.0000
                         'International Tables Vol C Tables 4.2.6.8 and 6.1.1.4'
    'N' 'N' 0.0061 0.0033
                         'International Tables Vol C Tables 4.2.6.8 and 6.1.1.4'
    'O' 'O' 0.0106 0.0060
                         'International Tables Vol C Tables 4.2.6.8 and 6.1.1.4'
    'S' 'S' 0.1246 0.1234
                         'International Tables Vol C Tables 4.2.6.8 and 6.1.1.4'
    'Fe' 'Fe' 0.3463 0.8444
                         'International Tables Vol C Tables 4.2.6.8 and 6.1.1.4'
_computing_data_collection     'SMART (Bruker, 2002)'
_computing_cell_refinement     'SAINT-Plus (Bruker, 2003)'
_computing_data_reduction     'SAINT-Plus (Bruker, 2003)'
_computing_structure_solution     'SIR2004 (Burla <i>et al.</i>, 2005)'
_computing_structure_refinement     'SHELXTL (Sheldrick, 2008)'
_computing_molecular_graphics
                                'PLATON (Spek, 2009) and WinGX (Farrugia, 1999)'
_computing_publication_material     'publCIF (Westrip, 2010)'
loop_
    _atom_site_type_symbol
    _atom_site_label
    _atom_site_fract_x
    _atom_site_fract_y
    _atom_site_fract_z
    _atom_site_U_iso_or_equiv
    _atom_site_adp_type
    _atom_site_calc_flag
    _atom_site_refinement_flags
    _atom_site_occupancy
    _atom_site_symmetry_multiplicity
    _atom_site_disorder_assembly
    _atom_site_disorder_group
    C C1 0.3087(6) 0.1314(2) -0.0125(5) 0.0612(15) Uani d . 1 1 . .
    C C2 0.1355(7) 0.1881(2) 0.1127(5) 0.0654(16) Uani d . 1 1 . .
    C C3 0.1362(6) 0.0911(2) 0.1218(5) 0.0624(15) Uani d . 1 1 . .
    C C4 0.6043(5) 0.09347(17) 0.4471(5) 0.0459(11) Uani d . 1 1 . .
    C C5 0.3874(5) 0.04298(17) 0.3159(5) 0.0454(11) Uani d . 1 1 . .
    C C6 0.2725(5) 0.23874(17) 0.4290(5) 0.0473(11) Uani d . 1 1 . .
    C C7 0.4244(6) 0.17741(18) 0.6064(5) 0.0492(12) Uani d . 1 1 . .
    C C8 0.1887(6) 0.20957(17) 0.6739(5) 0.0522(12) Uani d . 1 1 . .
    C C9 0.0277(5) 0.1125(2) 0.6643(5) 0.0543(13) Uani d . 1 1 . .
    C C10 0.2578(6) 0.07232(18) 0.5986(5) 0.0492(12) Uani d . 1 1 . .
    C C11 -0.0013(6) 0.06344(19) 0.4274(6) 0.0553(13) Uani d . 1 1 . .
    C C12 -0.1349(6) 0.1994(2) 0.5184(6) 0.0664(16) Uani d . 1 1 . .
    H H12A -0.2317 0.1881 0.4837 0.100 Uiso calc R 1 1 . .
    H H12B -0.1330 0.2324 0.5089 0.100 Uiso calc R 1 1 . .
    H H12C -0.1116 0.1914 0.6119 0.100 Uiso calc R 1 1 . .
    C C13 0.6172(6) 0.16550(17) 0.1184(6) 0.0591(15) Uani d . 1 1 . .
    H H13A 0.5847 0.1828 0.0368 0.071 Uiso calc R 1 1 . .
    H H13B 0.7106 0.1785 0.1601 0.071 Uiso calc R 1 1 . .
    C C14 0.6407(5) 0.11606(17) 0.0822(5) 0.0463(11) Uani d . 1 1 . .
    C C15 0.7145(6) 0.1058(2) -0.0263(5) 0.0627(15) Uani d . 1 1 . .
    H H15 0.7458 0.1294 -0.0782 0.075 Uiso calc R 1 1 . .
    C C16 0.7408(6) 0.0605(2) -0.0560(6) 0.0666(16) Uani d . 1 1 . .
    H H16 0.7893 0.0530 -0.1284 0.080 Uiso calc R 1 1 . .
    C C17 0.6937(6) 0.0267(2) 0.0236(6) 0.0659(16) Uani d . 1 1 . .
    H H17 0.7109 -0.0043 0.0062 0.079 Uiso calc R 1 1 . .
    C C18 0.6214(5) 0.03872(17) 0.1287(5) 0.0510(12) Uani d . 1 1 . .
    H H18 0.5920 0.0153 0.1823 0.061 Uiso calc R 1 1 . .
    Fe Fe1 0.25779(7) 0.13887(2) 0.14905(6) 0.04061(16) Uani d . 1 1 . .
    Fe Fe2 0.46539(6) 0.09889(2) 0.30222(6) 0.03290(14) Uani d . 1 1 . .
    Fe Fe3 0.24023(7) 0.18660(2) 0.52126(6) 0.03460(15) Uani d . 1 1 . .
    Fe Fe4 0.11363(7) 0.10806(2) 0.51490(6) 0.03607(15) Uani d . 1 1 . .
    N N1 0.5907(4) 0.08240(13) 0.1587(4) 0.0406(9) Uani d . 1 1 . .
    O O1 0.3419(5) 0.1255(2) -0.1178(4) 0.1053(19) Uani d . 1 1 . .
    O O2 0.0599(6) 0.21896(19) 0.0902(5) 0.114(2) Uani d . 1 1 . .
    O O3 0.0630(6) 0.05878(19) 0.1038(5) 0.1026(17) Uani d . 1 1 . .
    O O4 0.6892(4) 0.08923(15) 0.5427(4) 0.0741(12) Uani d . 1 1 . .
    O O5 0.3306(5) 0.00851(13) 0.3287(5) 0.0763(12) Uani d . 1 1 . .
    O O6 0.2891(5) 0.27134(13) 0.3701(4) 0.0717(12) Uani d . 1 1 . .
    O O7 0.5400(4) 0.17148(16) 0.6638(4) 0.0743(12) Uani d . 1 1 . .
    O O8 0.1601(5) 0.22297(15) 0.7736(4) 0.0820(13) Uani d . 1 1 . .
    O O9 -0.0211(5) 0.11492(18) 0.7626(4) 0.0858(14) Uani d . 1 1 . .
    O O10 0.3524(5) 0.05028(16) 0.6518(4) 0.0795(13) Uani d . 1 1 . .
    O O11 -0.0745(5) 0.03477(16) 0.3740(5) 0.0909(15) Uani d . 1 1 . .
    S S1 0.48087(14) 0.17202(4) 0.23270(12) 0.0434(3) Uani d . 1 1 . .
    S S2 0.26921(11) 0.13019(3) 0.37332(9) 0.0301(2) Uani d . 1 1 . .
    S S3 0.00216(12) 0.17347(4) 0.42431(12) 0.0420(3) Uani d . 1 1 . .
loop_
    _atom_site_aniso_label
    _atom_site_aniso_U_11
    _atom_site_aniso_U_22
    _atom_site_aniso_U_33
    _atom_site_aniso_U_12
    _atom_site_aniso_U_13
    _atom_site_aniso_U_23
    C1 0.048(3) 0.090(4) 0.045(3) 0.015(3) 0.005(2) 0.003(3)
    C2 0.072(4) 0.078(4) 0.046(3) 0.029(3) 0.011(3) 0.010(3)
    C3 0.056(3) 0.082(4) 0.046(3) 0.003(3) -0.002(2) -0.012(3)
    C4 0.038(2) 0.048(3) 0.054(3) 0.002(2) 0.014(2) 0.006(2)
    C5 0.046(3) 0.042(3) 0.052(3) 0.006(2) 0.017(2) -0.002(2)
    C6 0.051(3) 0.044(3) 0.049(3) 0.000(2) 0.015(2) -0.005(2)
    C7 0.046(3) 0.055(3) 0.047(3) -0.008(2) 0.009(2) -0.010(2)
    C8 0.066(3) 0.043(3) 0.047(3) 0.009(2) 0.007(2) -0.004(2)
    C9 0.043(3) 0.071(4) 0.051(3) 0.004(3) 0.016(2) 0.008(3)
    C10 0.051(3) 0.051(3) 0.049(3) 0.000(2) 0.019(2) 0.011(2)
    C11 0.049(3) 0.057(3) 0.060(3) -0.005(3) 0.009(2) 0.007(3)
    C12 0.046(3) 0.077(4) 0.082(4) 0.021(3) 0.026(3) 0.002(3)
    C13 0.070(4) 0.046(3) 0.073(4) 0.000(3) 0.048(3) 0.009(3)
    C14 0.041(2) 0.052(3) 0.050(3) -0.002(2) 0.020(2) 0.001(2)
    C15 0.068(4) 0.072(4) 0.057(3) -0.010(3) 0.040(3) -0.002(3)
    C16 0.064(4) 0.084(4) 0.060(3) -0.011(3) 0.035(3) -0.017(3)
    C17 0.060(3) 0.061(4) 0.084(4) 0.002(3) 0.035(3) -0.023(3)
    C18 0.050(3) 0.045(3) 0.062(3) 0.012(2) 0.020(2) 0.002(2)
    Fe1 0.0455(4) 0.0488(4) 0.0281(3) 0.0108(3) 0.0070(3) 0.0025(3)
    Fe2 0.0319(3) 0.0332(3) 0.0354(3) 0.0025(3) 0.0108(2) 0.0028(2)
    Fe3 0.0368(3) 0.0362(3) 0.0321(3) 0.0000(3) 0.0092(2) -0.0026(3)
    Fe4 0.0322(3) 0.0404(4) 0.0369(3) -0.0024(3) 0.0095(2) 0.0050(3)
    N1 0.0370(19) 0.044(2) 0.043(2) 0.0056(17) 0.0139(16) 0.0025(17)
    O1 0.092(3) 0.195(6) 0.031(2) 0.030(4) 0.017(2) -0.013(3)
    O2 0.141(5) 0.116(4) 0.082(3) 0.084(4) 0.005(3) 0.023(3)
    O3 0.099(4) 0.106(4) 0.097(4) -0.039(3) -0.005(3) -0.024(3)
    O4 0.050(2) 0.095(3) 0.071(3) 0.008(2) -0.015(2) 0.015(2)
    O5 0.089(3) 0.041(2) 0.106(3) -0.012(2) 0.038(3) -0.003(2)
    O6 0.100(3) 0.048(2) 0.072(3) -0.001(2) 0.027(2) 0.014(2)
    O7 0.043(2) 0.100(3) 0.074(3) -0.002(2) -0.0098(19) -0.012(2)
    O8 0.118(4) 0.085(3) 0.046(2) 0.024(3) 0.024(2) -0.017(2)
    O9 0.075(3) 0.133(4) 0.058(2) -0.004(3) 0.038(2) 0.008(3)
    O10 0.067(3) 0.093(3) 0.077(3) 0.027(2) 0.009(2) 0.041(2)
    O11 0.086(3) 0.078(3) 0.103(4) -0.035(3) -0.005(3) -0.014(3)
    S1 0.0511(7) 0.0349(6) 0.0489(7) -0.0006(5) 0.0225(5) 0.0025(5)
    S2 0.0304(5) 0.0326(5) 0.0282(5) 0.0010(4) 0.0069(4) 0.0013(4)
    S3 0.0349(6) 0.0500(7) 0.0420(6) 0.0060(5) 0.0083(5) 0.0020(5)
_geom_special_details
;
All e.s.d.'s (except the e.s.d. in the dihedral angle between two l.s. planes)
are estimated using the full covariance matrix. The cell e.s.d.'s are taken
into account individually in the estimation of e.s.d.'s in distances, angles
and torsion angles; correlations between e.s.d.'s in cell parameters are only
used when they are defined by crystal symmetry. An approximate (isotropic)
treatment of cell e.s.d.'s is used for estimating e.s.d.'s involving l.s.
planes.
;
loop_
    _geom_bond_atom_site_label_1
    _geom_bond_atom_site_label_2
    _geom_bond_site_symmetry_2
    _geom_bond_distance
    _geom_bond_publ_flag
    C1 O1 . 1.153(6) ?
    C1 Fe1 . 1.764(5) ?
    C2 O2 . 1.132(6) ?
    C2 Fe1 . 1.814(6) ?
    C3 O3 . 1.150(7) ?
    C3 Fe1 . 1.768(6) ?
    C4 O4 . 1.150(6) ?
    C4 Fe2 . 1.792(5) ?
    C5 O5 . 1.140(6) ?
    C5 Fe2 . 1.781(5) ?
    C6 O6 . 1.135(6) ?
    C6 Fe3 . 1.817(5) ?
    C7 O7 . 1.140(6) ?
    C7 Fe3 . 1.791(5) ?
    C8 O8 . 1.138(6) ?
    C8 Fe3 . 1.795(5) ?
    C9 O9 . 1.142(6) ?
    C9 Fe4 . 1.794(5) ?
    C10 O10 . 1.142(6) ?
    C10 Fe4 . 1.785(5) ?
    C11 O11 . 1.148(6) ?
    C11 Fe4 . 1.809(6) ?
    C12 S3 . 1.834(5) ?
    C12 H12A . 0.9600 ?
    C12 H12B . 0.9600 ?
    C12 H12C . 0.9600 ?
    C13 C14 . 1.500(7) ?
    C13 S1 . 1.820(5) ?
    C13 H13A . 0.9700 ?
    C13 H13B . 0.9700 ?
    C14 N1 . 1.360(6) ?
    C14 C15 . 1.393(6) ?
    C15 C16 . 1.372(8) ?
    C15 H15 . 0.9300 ?
    C16 C17 . 1.372(8) ?
    C16 H16 . 0.9300 ?
    C17 C18 . 1.368(7) ?
    C17 H17 . 0.9300 ?
    C18 N1 . 1.339(6) ?
    C18 H18 . 0.9300 ?
    Fe1 Fe2 . 2.5394(9) y
    Fe1 S1 . 2.2968(14) y
    Fe1 S2 . 2.2525(11) y
    Fe2 S1 . 2.2401(13) y
    Fe2 N1 . 2.022(3) y
    Fe2 S2 . 2.2148(11) y
    Fe3 Fe4 . 2.5473(9) y
    Fe3 S2 . 2.2485(12) y
    Fe3 S3 . 2.2801(13) y
    Fe4 S2 . 2.2428(11) y
    Fe4 S3 . 2.2761(13) y
loop_
    _geom_angle_atom_site_label_1
    _geom_angle_atom_site_label_2
    _geom_angle_atom_site_label_3
    _geom_angle_site_symmetry_1
    _geom_angle_site_symmetry_3
    _geom_angle
    _geom_angle_publ_flag
    O1 C1 Fe1 . . 178.5(6) ?
    O2 C2 Fe1 . . 179.6(7) ?
    O3 C3 Fe1 . . 176.7(6) ?
    O4 C4 Fe2 . . 177.3(5) ?
    O5 C5 Fe2 . . 175.5(4) ?
    O6 C6 Fe3 . . 178.3(5) ?
    O7 C7 Fe3 . . 178.1(5) ?
    O8 C8 Fe3 . . 177.2(5) ?
    O9 C9 Fe4 . . 177.0(5) ?
    O10 C10 Fe4 . . 178.4(5) ?
    O11 C11 Fe4 . . 178.7(5) ?
    S3 C12 H12A . . 109.5 ?
    S3 C12 H12B . . 109.5 ?
    H12A C12 H12B . . 109.5 ?
    S3 C12 H12C . . 109.5 ?
    H12A C12 H12C . . 109.5 ?
    H12B C12 H12C . . 109.5 ?
    C14 C13 S1 . . 112.8(3) ?
    C14 C13 H13A . . 109.0 ?
    S1 C13 H13A . . 109.0 ?
    C14 C13 H13B . . 109.0 ?
    S1 C13 H13B . . 109.0 ?
    H13A C13 H13B . . 107.8 ?
    N1 C14 C15 . . 121.9(5) ?
    N1 C14 C13 . . 118.4(4) ?
    C15 C14 C13 . . 119.7(4) ?
    C16 C15 C14 . . 119.6(5) ?
    C16 C15 H15 . . 120.2 ?
    C14 C15 H15 . . 120.2 ?
    C15 C16 C17 . . 118.4(5) ?
    C15 C16 H16 . . 120.8 ?
    C17 C16 H16 . . 120.8 ?
    C18 C17 C16 . . 119.5(5) ?
    C18 C17 H17 . . 120.2 ?
    C16 C17 H17 . . 120.2 ?
    N1 C18 C17 . . 123.7(5) ?
    N1 C18 H18 . . 118.2 ?
    C17 C18 H18 . . 118.2 ?
    C1 Fe1 C3 . . 90.3(3) ?
    C1 Fe1 C2 . . 98.5(2) ?
    C3 Fe1 C2 . . 103.2(3) ?
    C1 Fe1 S2 . . 157.68(18) ?
    C3 Fe1 S2 . . 90.26(18) ?
    C2 Fe1 S2 . . 103.12(17) ?
    C1 Fe1 S1 . . 92.86(19) ?
    C3 Fe1 S1 . . 152.38(19) ?
    C2 Fe1 S1 . . 103.4(2) ?
    S2 Fe1 S1 . . 76.76(4) ?
    C1 Fe1 Fe2 . . 103.19(17) ?
    C3 Fe1 Fe2 . . 97.69(19) ?
    C2 Fe1 Fe2 . . 149.67(19) ?
    S2 Fe1 Fe2 . . 54.66(3) ?
    S1 Fe1 Fe2 . . 54.91(4) ?
    C5 Fe2 C4 . . 95.8(2) ?
    C5 Fe2 N1 . . 96.52(18) ?
    C4 Fe2 N1 . . 98.67(18) ?
    C5 Fe2 S2 . . 89.81(15) ?
    C4 Fe2 S2 . . 106.51(15) ?
    N1 Fe2 S2 . . 153.28(11) ?
    C5 Fe2 S1 . . 157.93(16) ?
    C4 Fe2 S1 . . 105.45(16) ?
    N1 Fe2 S1 . . 86.20(11) ?
    S2 Fe2 S1 . . 78.70(4) ?
    C5 Fe2 Fe1 . . 100.93(16) ?
    C4 Fe2 Fe1 . . 155.39(16) ?
    N1 Fe2 Fe1 . . 97.22(11) ?
    S2 Fe2 Fe1 . . 56.06(3) ?
    S1 Fe2 Fe1 . . 57.03(4) ?
    C7 Fe3 C8 . . 89.5(2) ?
    C7 Fe3 C6 . . 99.0(2) ?
    C8 Fe3 C6 . . 102.1(2) ?
    C7 Fe3 S2 . . 90.87(16) ?
    C8 Fe3 S2 . . 154.62(17) ?
    C6 Fe3 S2 . . 102.91(15) ?
    C7 Fe3 S3 . . 161.59(17) ?
    C8 Fe3 S3 . . 94.30(18) ?
    C6 Fe3 S3 . . 97.79(16) ?
    S2 Fe3 S3 . . 78.05(4) ?
    C7 Fe3 Fe4 . . 105.66(17) ?
    C8 Fe3 Fe4 . . 100.27(17) ?
    C6 Fe3 Fe4 . . 146.63(16) ?
    S2 Fe3 Fe4 . . 55.34(3) ?
    S3 Fe3 Fe4 . . 55.93(4) ?
    C10 Fe4 C9 . . 91.7(2) ?
    C10 Fe4 C11 . . 98.7(2) ?
    C9 Fe4 C11 . . 99.4(2) ?
    C10 Fe4 S2 . . 88.43(15) ?
    C9 Fe4 S2 . . 154.46(19) ?
    C11 Fe4 S2 . . 105.78(17) ?
    C10 Fe4 S3 . . 157.89(17) ?
    C9 Fe4 S3 . . 92.88(18) ?
    C11 Fe4 S3 . . 101.88(17) ?
    S2 Fe4 S3 . . 78.25(4) ?
    C10 Fe4 Fe3 . . 101.82(17) ?
    C9 Fe4 Fe3 . . 99.59(18) ?
    C11 Fe4 Fe3 . . 151.45(17) ?
    S2 Fe4 Fe3 . . 55.55(3) ?
    S3 Fe4 Fe3 . . 56.08(4) ?
    C18 N1 C14 . . 116.8(4) ?
    C18 N1 Fe2 . . 122.8(3) ?
    C14 N1 Fe2 . . 120.3(3) ?
    C13 S1 Fe2 . . 100.25(17) ?
    C13 S1 Fe1 . . 112.1(2) ?
    Fe2 S1 Fe1 . . 68.06(4) ?
    Fe2 S2 Fe4 . . 134.64(5) ?
    Fe2 S2 Fe3 . . 133.46(5) ?
    Fe2 S2 Fe1 . . 69.28(4) ?
    Fe4 S2 Fe3 . . 69.11(4) ?
    Fe4 S2 Fe1 . . 136.32(5) ?
    Fe3 S2 Fe1 . . 125.89(5) ?
    C12 S3 Fe4 . . 115.7(2) ?
    C12 S3 Fe3 . . 113.0(2) ?
    Fe4 S3 Fe3 . . 67.98(4) ?
data_global
_journal_date_recd_electronic     2011-10-30
_journal_date_accepted     2011-11-10
_journal_name_full     'Acta Crystallographica, Section E'
_journal_year     2011
_journal_volume     67
_journal_issue     12
_journal_page_first     m1763
_journal_page_last     m1763
_journal_paper_category     QM
_journal_coeditor_code     TK5011
_publ_contact_author_name     'Yao-Cheng Shi'
_publ_contact_author_address
;
College of Chemistry and Chemical Engineering
Yangzhou University
Yangzhou 225002
People's Republic of China
;
_publ_contact_author_email     ycshi@yzu.edu.cn
_publ_contact_author_fax     '86-514-87857939'
_publ_contact_author_phone     '86-514-87857939'
_publ_section_title
;\
Undecacarbonyl-\m~2~-methanethiolato-\m~2~-[(pyridin-2-yl)methanethiolato]-\
\m~4~-sulfido-tetrairon(II)(2 <i>Fe</i>---<i>Fe</i>)
;
loop_
    _publ_author_name
    _publ_author_address
    'Yao-Cheng Shi'
;
College of Chemistry and Chemical Engineering
Yangzhou University
Yangzhou 225002
People's Republic of China
;
    'Liang Lai'
;
College of Chemistry and Chemical Engineering
Yangzhou University
Yangzhou 225002
People's Republic of China
;
    'Wen-Bin Shen'
;
Analytical Center
China Pharmaceutical University
Nanjin 210009
People's Republic of China
;
    'Li-Min Yuan'
;
Testing Center
Yangzhou University
Yangzhou 225009
People's Republic of China
;
