# Supplementary material for: Undeca­carbonyl-μ2-methane­thiol­ato-μ2-[(pyridin-2-yl)methane­thiol­ato]-μ4-sulfido-tetra­iron(II)(2 Fe—Fe)
Source: Acta Crystallogr Sect E Struct Rep Online. 2011 Nov 16;67(Pt 12):m1763. doi: 10.1107/S1600536811047751 (PMC3238668; doi:10.1107/S1600536811047751)
Supplement: Supplementary file 2 [file e-67-m1763-Isup2.hkl]

# 
# h,k,l, Fc-squared, Fo-squared, sigma(Fo-squared) and status flag 
# 
data_I
_shelx_title ' LL110311_0m in P2(1)/n' 
_shelx_refln_list_code          4 
_shelx_F_calc_maximum      398.75 
_exptl_crystal_F_000      1456.00 
_reflns_d_resolution_high  0.7614 
 
loop_ 
 _symmetry_equiv_pos_as_xyz 
 'x, y, z' 
 '-x+1/2, y+1/2, -z+1/2' 
 '-x, -y, -z' 
 'x-1/2, -y-1/2, z-1/2' 
 
_cell_length_a     9.1253 
_cell_length_b    28.9515 
_cell_length_c    10.0376 
_cell_angle_alpha  90.000 
_cell_angle_beta   98.324 
_cell_angle_gamma  90.000 
 
_shelx_F_squared_multiplier     1.000 
 
loop_ 
 _refln_index_h 
 _refln_index_k 
 _refln_index_l 
 _refln_F_squared_calc 
 _refln_F_squared_meas 
 _refln_F_squared_sigma 
 _refln_observed_status 
   2   0   0     6896.12     6255.85     85.66 o 
   4   0   0    27150.88    27796.43    360.30 o 
   6   0   0     3662.35     3874.95     70.70 o 
   8   0   0    13005.78    12896.80    231.16 o 
  10   0   0      183.91      129.07     39.18 o 
   1   1   0     4159.48     4022.42     41.92 o 
   2   1   0     7749.58     7921.66     75.01 o 
   3   1   0     7076.35     7596.78     74.62 o 
   4   1   0        1.22       68.22     13.87 o 
   5   1   0     5159.40     5007.72     57.38 o 
   6   1   0     5501.18     5391.20     69.80 o 
   7   1   0     1008.94      987.21     27.09 o 
   8   1   0      588.75     1245.63     66.47 o 
   9   1   0      301.53      548.73     38.28 o 
  10   1   0       59.89       87.81     26.38 o 
  11   1   0      325.52      282.83     39.45 o 
   1   2   0    89285.63    94884.37   2748.14 o 
   2   2   0     4149.96     4690.65     46.77 o 
   3   2   0     2858.65     3096.43     35.53 o 
   4   2   0    12858.20    12694.92    122.08 o 
   5   2   0    18657.94    18447.79    175.16 o 
   6   2   0      158.44      166.59     16.23 o 
   7   2   0     2421.68     2442.35     39.74 o 
   8   2   0      789.16      954.71     35.98 o 
   9   2   0     5732.44     5469.08     88.34 o 
  10   2   0       62.84       58.55     26.17 o 
  11   2   0       53.50       71.29     26.81 o 
   1   3   0       65.96       51.84      6.44 o 
   2   3   0     4284.40     4440.27     44.74 o 
   3   3   0     7006.60     7489.73     73.86 o 
   4   3   0      155.56      197.15     12.60 o 
   5   3   0      361.58      532.55     19.95 o 
   6   3   0    10037.32     9881.24    102.68 o 
   7   3   0     1677.60     1615.11     35.93 o 
   8   3   0     1641.28     1887.10     63.96 o 
   9   3   0      393.16      650.54     40.09 o 
  10   3   0      113.91      120.26     28.10 o 
  11   3   0      206.51      174.54     38.98 o 
   0   4   0   147021.06   146852.80   2889.33 o 
   1   4   0    21206.78    21765.57    275.66 o 
   2   4   0     1085.07     1186.71     18.28 o 
   3   4   0    22567.35    22935.60    209.46 o 
   4   4   0    10537.07    10457.04    102.58 o 
   5   4   0     5192.82     5004.52     57.44 o 
   6   4   0     1653.37     1874.91     37.03 o 
   7   4   0     1755.75     1775.94     37.63 o 
   8   4   0     4373.57     4464.40     86.93 o 
   9   4   0        3.52       30.66     24.31 o 
  10   4   0       61.48       81.72     26.50 o 
  11   4   0      386.36      405.98     36.34 o 
   1   5   0     2651.76     2995.89     33.63 o 
   2   5   0       28.79       61.05      6.78 o 
   3   5   0      478.30      446.56     13.81 o 
   4   5   0      268.82      344.26     14.85 o 
   5   5   0    10404.66    10192.63    102.82 o 
   6   5   0     1815.10     1762.65     31.94 o 
   7   5   0     1376.11     1385.75     45.34 o 
   8   5   0       65.27      194.29     23.52 o 
   9   5   0       10.53       37.26     23.26 o 
  10   5   0        9.86       -7.69     24.64 o 
  11   5   0      344.19      340.68     34.82 o 
   0   6   0      114.46      150.02     10.76 o 
   1   6   0     9889.52     9749.27     90.11 o 
   2   6   0     1945.98     2144.32     36.56 o 
   3   6   0       22.51       38.67      6.73 o 
   4   6   0    13791.08    13648.48    130.75 o 
   5   6   0     1843.35     1927.82     30.81 o 
   6   6   0        9.73       54.60     12.22 o 
   7   6   0      858.04      931.53     28.81 o 
   8   6   0     1106.94     1188.20     44.64 o 
   9   6   0      403.09      445.33     31.85 o 
  10   6   0       47.56       28.49     25.64 o 
  11   6   0      219.40      308.08     34.07 o 
   1   7   0     5118.89     5321.37     51.80 o 
   2   7   0     8238.71     8469.18    114.94 o 
   3   7   0     8671.96     8465.15    113.29 o 
   4   7   0      159.44      199.48     11.20 o 
   5   7   0     2297.40     2193.63     33.17 o 
   6   7   0    12690.98    12510.91    174.24 o 
   7   7   0      348.49      376.67     21.55 o 
   8   7   0      355.91      478.54     34.32 o 
   9   7   0      288.54      249.61     27.87 o 
  10   7   0      203.10      189.14     28.81 o 
  11   7   0      225.86      248.97     34.57 o 
   0   8   0      558.63      632.72     26.43 o 
   1   8   0      282.54      238.22      8.17 o 
   2   8   0    11489.77    11771.89    226.05 o 
   3   8   0    21007.71    20415.15    230.01 o 
   4   8   0     1430.48     1439.39     24.61 o 
   5   8   0        1.88       33.88     10.11 o 
   6   8   0      365.00      546.11     41.18 o 
   7   8   0      964.16     1013.55     30.24 o 
   8   8   0       83.74       84.17     25.44 o 
   9   8   0      210.39      259.04     28.23 o 
  10   8   0        5.21       42.97     25.54 o 
  11   8   0      445.41      381.54     35.00 o 
   1   9   0     3824.87     3836.93     52.83 o 
   2   9   0    10084.56    10322.24    124.89 o 
   3   9   0     3324.99     3077.94    115.17 o 
   4   9   0     6265.92     6116.52     71.03 o 
   5   9   0     7344.21     7189.96     77.38 o 
   6   9   0      225.59      218.89     16.07 o 
   7   9   0      201.13      176.54     18.82 o 
   8   9   0     3302.17     3132.90     70.06 o 
   9   9   0      117.10      174.67     26.84 o 
  10   9   0      213.42      187.47     28.83 o 
  11   9   0       16.79       49.82     27.91 o 
   0  10   0    20533.99    20695.33    265.06 o 
   1  10   0     5906.06     6004.97     59.12 o 
   2  10   0     5480.84     5315.28    113.79 o 
   3  10   0       33.35       52.07      9.17 o 
   4  10   0     1440.55     1467.85     34.49 o 
   5  10   0      449.29      529.45     18.96 o 
   6  10   0      331.73      426.43     19.25 o 
   7  10   0      813.04      764.92     28.80 o 
   8  10   0       26.47      182.31     25.75 o 
   9  10   0       98.52      203.67     26.99 o 
  10  10   0        0.02      -15.24     24.11 o 
  11  10   0        7.13       55.36     29.06 o 
   1  11   0     7955.77     7859.27     75.83 o 
   2  11   0     2263.09     2273.00     28.77 o 
   3  11   0     9037.95     8590.78    121.45 o 
   4  11   0     1073.66     1080.55     36.65 o 
   5  11   0       13.99       32.84     10.66 o 
   6  11   0     1579.00     1457.13     30.69 o 
   7  11   0       20.81       22.76     16.60 o 
   8  11   0      637.05      720.64     34.77 o 
   9  11   0     2716.94     2575.23     67.15 o 
  10  11   0      160.87      179.96     31.99 o 
  11  11   0      167.95      173.91     31.53 o 
   0  12   0      558.72      510.88     18.29 o 
   1  12   0      115.52      195.19      8.91 o 
   2  12   0    18373.12    18658.44    172.55 o 
   3  12   0     4271.33     4035.43     51.11 o 
   4  12   0     1749.35     1778.53     40.70 o 
   5  12   0      517.58      540.81     27.55 o 
   6  12   0     2540.63     2606.33     41.07 o 
   7  12   0       15.00       -7.55     16.74 o 
   8  12   0      106.62      255.11     36.08 o 
   9  12   0      862.44     1034.73     46.64 o 
  10  12   0      170.41      262.26     42.72 o 
  11  12   0      424.25      408.31     44.39 o 
   1  13   0     2406.82     2417.63     31.52 o 
   2  13   0     3081.52     3291.94     38.79 o 
   3  13   0      241.01      198.87     12.72 o 
   4  13   0     6636.52     6344.83     83.93 o 
   5  13   0      625.49      571.40     32.24 o 
   6  13   0     2771.04     2747.47     44.35 o 
   7  13   0      107.65      169.88     20.29 o 
   8  13   0     4110.78     4082.63     71.16 o 
   9  13   0      686.11      807.79     44.44 o 
  10  13   0      170.15      139.79     28.63 o 
  11  13   0       10.88       49.28     29.77 o 
   0  14   0    30181.66    28964.75    370.92 o 
   1  14   0    13155.69    12958.18    132.29 o 
   2  14   0    22257.59    21279.08    216.15 o 
   3  14   0     6108.46     5886.03     85.21 o 
   4  14   0      155.96      172.78     16.75 o 
   5  14   0      723.87      680.39     21.89 o 
   6  14   0      563.09      545.30     30.59 o 
   7  14   0     3344.27     3264.73     56.40 o 
   8  14   0     1108.53     1239.12     40.78 o 
   9  14   0       29.45       90.50     29.54 o 
  10  14   0      221.45      267.79     32.59 o 
  11  14   0      150.36      132.56     48.25 o 
   1  15   0     2906.35     2881.54     37.08 o 
   2  15   0      108.42      192.21     16.14 o 
   3  15   0     6661.16     6514.78     69.47 o 
   4  15   0       17.66       23.25      9.32 o 
   5  15   0      659.26      622.54     24.14 o 
   6  15   0       10.61        6.23     13.71 o 
   7  15   0       74.30      151.97     19.76 o 
   8  15   0      169.58      364.38     29.84 o 
   9  15   0      920.11      846.30     45.59 o 
  10  15   0      477.99      476.97     37.06 o 
   0  16   0      972.13      911.43     24.78 o 
   1  16   0     1040.60      989.86     18.99 o 
   2  16   0    15012.53    14353.61    136.77 o 
   3  16   0    19112.91    18659.35    176.34 o 
   4  16   0     5393.71     5255.05     66.94 o 
   5  16   0      569.40      548.55     23.00 o 
   6  16   0     1807.87     1775.16     76.47 o 
   7  16   0      232.16      346.60     23.92 o 
   8  16   0     1524.59     1576.31     49.19 o 
   9  16   0        1.40       63.17     29.92 o 
  10  16   0      233.64      214.26     32.43 o 
   1  17   0     2105.19     2062.53     28.77 o 
   2  17   0     2082.98     2461.42     35.32 o 
   3  17   0      129.75      313.35     16.97 o 
   4  17   0     1612.35     1646.54     33.52 o 
   5  17   0       52.09       10.52     12.44 o 
   6  17   0     2062.80     2209.60     39.14 o 
   7  17   0       23.11       36.01     14.75 o 
   8  17   0     1312.37     1358.33     47.75 o 
   9  17   0      567.20      573.71     42.12 o 
  10  17   0        6.21       48.53     33.39 o 
   0  18   0     1579.69     1520.53     33.84 o 
   1  18   0     3962.51     3954.16     45.80 o 
   2  18   0    22376.41    21358.15    199.67 o 
   3  18   0     6850.36     6649.87     79.67 o 
   4  18   0     3174.12     3164.21     43.64 o 
   5  18   0      645.10      584.16     25.17 o 
   6  18   0     4044.48     4003.53     61.05 o 
   7  18   0     2122.34     2011.13     46.77 o 
   8  18   0        5.33       36.66     25.33 o 
   9  18   0        0.73       50.07     30.86 o 
  10  18   0      699.62      647.78     82.03 o 
   1  19   0       53.91       81.11      9.53 o 
   2  19   0      755.26     1049.47     31.78 o 
   3  19   0     1671.66     1971.64     38.37 o 
   4  19   0      908.25      944.37     25.00 o 
   5  19   0      938.45     1069.35     33.56 o 
   6  19   0       34.49       54.39     17.73 o 
   7  19   0      137.15      158.35     28.46 o 
   8  19   0       34.17       41.96     27.17 o 
   9  19   0      395.74      348.84     38.39 o 
  10  19   0       86.48      142.91     36.81 o 
   0  20   0      191.86      232.41     17.21 o 
   1  20   0     4285.06     4111.74     55.86 o 
   2  20   0      209.72      261.37     16.44 o 
   3  20   0    13789.81    13573.83    134.11 o 
   4  20   0     2993.76     2937.35     48.04 o 
   5  20   0     4758.37     4744.06     76.49 o 
   6  20   0        6.95      -12.89     17.72 o 
   7  20   0      830.91      815.21     36.37 o 
   8  20   0       53.08       58.54     28.25 o 
   9  20   0      908.95      907.79     48.36 o 
  10  20   0       65.22       79.93     36.61 o 
   1  21   0     2057.25     2180.52     44.37 o 
   2  21   0      677.98      745.29     30.19 o 
   3  21   0      767.37      934.85     28.21 o 
   4  21   0        3.74       95.22     19.79 o 
   5  21   0      155.37      269.70     25.62 o 
   6  21   0      123.64      133.07     27.00 o 
   7  21   0        3.66       -3.55     16.48 o 
   8  21   0      457.89      458.64     38.34 o 
   9  21   0        0.58       82.26     32.99 o 
   0  22   0     9615.13    10062.55    184.15 o 
   1  22   0     2352.85     2309.44     48.01 o 
   2  22   0     3398.65     3363.98     58.99 o 
   3  22   0     1085.89     1026.84     35.15 o 
   4  22   0     5071.39     5073.43     95.87 o 
   5  22   0      204.00      291.73     25.62 o 
   6  22   0     1044.84      446.57     56.24 o 
   7  22   0      101.61       61.33     31.33 o 
   8  22   0      272.46      209.21     50.78 o 
   9  22   0      176.85      150.26     55.96 o 
   1  23   0     2486.40     2644.89     51.81 o 
   2  23   0      387.51      409.07     25.30 o 
   3  23   0      578.36      650.81     30.28 o 
   4  23   0      104.01      186.03     24.71 o 
   5  23   0      541.34      612.97     36.34 o 
   6  23   0      443.61      408.98     72.68 o 
   7  23   0        6.92       30.38     31.46 o 
   8  23   0      303.36      382.99     60.41 o 
   9  23   0      265.65      232.36     60.37 o 
   1  24   0     2819.44     2911.78     88.65 o 
   2  24   0     1104.59     1156.39     61.07 o 
   3  24   0      144.48      181.81     26.51 o 
   4  24   0      463.22      491.79     34.53 o 
   5  24   0     1934.18     2105.05     81.50 o 
   6  24   0      829.44      821.62     89.73 o 
   7  24   0      192.09      152.27     64.15 o 
   1  25   0      146.19      222.61     37.91 o 
   2  25   0     1558.27     1575.39     69.11 o 
   3  25   0      927.80      931.28     78.96 o 
   4  25   0        0.46       23.02     56.76 o 
   5  25   0      359.17      350.77     47.94 o 
   6  25   0       10.66       19.84     39.51 o 
   7  25   0       65.00       76.65     56.21 o 
   1  26   0     1511.25     1574.22    107.86 o 
   2  26   0     1726.87     1847.00     74.70 o 
   3  26   0      263.18      258.59     62.78 o 
   4  26   0     3807.02     3845.43    110.79 o 
   5  26   0      362.79      508.54     53.59 o 
   6  26   0      284.89      343.60     50.33 o 
   7  26   0      514.94      434.90     76.14 o 
   1  27   0     1822.16     1764.88     73.56 o 
   2  27   0        1.58       32.04     36.06 o 
   3  27   0       16.60       69.19     38.72 o 
   4  27   0      508.66      645.01     57.17 o 
   5  27   0       10.43       29.08     41.59 o 
   6  27   0      700.29      804.05     63.68 o 
   7  27   0      146.05      137.65     66.59 o 
   0  28   0     2352.53     2145.00    117.32 o 
   1  28   0        2.44       86.66     55.65 o 
   2  28   0      255.83      322.08     47.69 o 
   3  28   0      103.23       76.15     42.32 o 
   4  28   0       47.77       75.12     43.07 o 
   5  28   0      603.88      577.89     57.90 o 
   6  28   0       21.63       18.84     44.89 o 
   7  28   0      483.23      445.88     79.27 o 
   1  29   0      144.70      117.38     60.20 o 
   2  29   0      456.95      422.65     64.02 o 
   3  29   0      152.36      156.02     45.53 o 
   4  29   0      132.07      235.56     49.82 o 
   5  29   0      622.36      707.33    122.37 o 
   6  29   0      174.89      139.52     51.12 o 
   7  29   0      177.82      228.39     71.95 o 
   0  30   0     1572.47     1515.51    107.14 o 
   1  30   0      377.25      365.46     72.32 o 
   2  30   0      478.09      543.28     55.79 o 
   3  30   0      213.88      154.28     47.40 o 
   4  30   0      623.83      586.90     60.51 o 
   5  30   0       35.87       45.01     45.98 o 
   6  30   0       62.91      126.31     51.10 o 
   7  30   0       26.13      -19.14     64.59 o 
   1  31   0      445.52      428.94     77.06 o 
   2  31   0       44.70       38.67     62.51 o 
   3  31   0      105.86       72.97     43.69 o 
   4  31   0       15.93      -11.85     41.81 o 
   5  31   0        8.47       44.94     44.94 o 
   6  31   0      682.01      735.16     96.01 o 
   0  32   0      267.99      261.68     71.24 o 
   1  32   0      294.53      283.54     51.82 o 
   2  32   0      383.90      386.24     76.63 o 
   3  32   0        1.64        4.26     42.96 o 
   4  32   0      141.10       35.22     62.67 o 
   5  32   0      173.24      154.14     50.92 o 
   6  32   0      114.82      121.23     65.51 o 
   1  33   0        0.60       12.53     44.67 o 
   2  33   0      163.85      175.64     73.47 o 
   3  33   0       98.11       97.47     48.66 o 
   4  33   0       92.68       78.89     67.13 o 
   5  33   0      281.22      262.68     58.83 o 
   0  34   0      516.29      531.86     87.13 o 
   1  34   0       84.88      133.15     51.13 o 
   2  34   0      459.84      437.53     85.01 o 
   3  34   0      170.68      292.18     84.92 o 
   4  34   0       42.22      -20.93     46.40 o 
   5  34   0      189.15      184.91     67.60 o 
   1  35   0      182.86      204.11     55.63 o 
   2  35   0      228.75      252.90     88.31 o 
   3  35   0       58.03      158.22     78.70 o 
   4  35   0       59.69      -20.00     62.33 o 
   0  36   0        0.44       17.25     76.65 o 
   1  36   0      932.74      863.69     73.58 o 
   2  36   0       46.56      240.68     58.33 o 
   3  36   0      185.86      345.92     89.32 o 
   1  37   0      283.98      391.79     63.33 o 
   2  37   0       29.45      218.59     60.05 o 
 -11   0   1        2.84      139.53     66.70 o 
  -9   0   1        1.50      -53.82     53.82 o 
  -7   0   1       17.33       61.81     23.11 o 
  -5   0   1    28038.44    27074.88    472.62 o 
  -3   0   1       94.06      117.26      9.60 o 
  -1   0   1        9.09       23.08      9.28 o 
   1   0   1    39940.39    41317.89    682.04 o 
   3   0   1     8657.92     8788.30    144.88 o 
   5   0   1    17041.36    16958.92    230.53 o 
   7   0   1     3762.48     3942.73     76.66 o 
   9   0   1    10111.59     9486.67    184.86 o 
  11   0   1      280.13      170.55     67.32 o 
 -11   1   1      455.74      496.17     37.70 o 
 -10   1   1     1387.17     1447.88     57.90 o 
  -9   1   1       17.60      -21.37     21.37 o 
  -8   1   1     2639.85     2566.49     62.19 o 
  -7   1   1     1723.80     1631.43     45.55 o 
  -6   1   1     4524.13     4363.61     52.91 o 
  -5   1   1        3.17       97.76     13.37 o 
  -4   1   1      754.88      759.64     16.68 o 
  -3   1   1     3972.58     4044.48     42.55 o 
  -2   1   1     5927.67     5999.78     70.10 o 
  -1   1   1     1058.92     1209.16     25.35 o 
   0   1   1    16165.34    17653.14    272.03 o 
   1   1   1    52247.32    54190.61    632.31 o 
   2   1   1     4364.29     4426.03     45.40 o 
   3   1   1     3160.68     3564.05     47.40 o 
   4   1   1      668.68      663.99     22.47 o 
   5   1   1    10086.00     9916.15    101.26 o 
   6   1   1     5965.55     5695.09     66.83 o 
   7   1   1     4005.36     3767.03     52.69 o 
   8   1   1      242.21      320.73     26.25 o 
   9   1   1     1149.93     1779.27     56.36 o 
  10   1   1      211.56      197.64     29.72 o 
  11   1   1      146.67       94.96     28.64 o 
 -11   2   1       11.63      143.57     28.42 o 
 -10   2   1        5.91      279.60     30.02 o 
  -9   2   1        9.04        2.04     25.35 o 
  -8   2   1      205.55      373.47     30.61 o 
  -7   2   1      696.87      659.83     32.81 o 
  -6   2   1     2818.33     2953.33     40.66 o 
  -5   2   1      101.16       95.41     10.08 o 
  -4   2   1     5382.90     5488.53     57.77 o 
  -3   2   1       24.00       47.68      5.63 o 
  -2   2   1     3827.87     4249.94     46.36 o 
  -1   2   1       44.15       49.26      3.97 o 
   0   2   1    51178.06    51963.53    657.87 o 
   1   2   1        8.51       39.86      5.14 o 
   2   2   1      429.36      420.90     14.17 o 
   3   2   1        9.07       64.71     13.55 o 
   4   2   1    15048.22    14694.47    152.30 o 
   5   2   1     2352.25     2366.61     37.97 o 
   6   2   1        6.43      143.19     14.66 o 
   7   2   1        2.06       32.20     14.45 o 
   8   2   1     3403.55     3345.12     61.85 o 
   9   2   1       90.14      221.98     27.66 o 
  10   2   1      397.65      499.16     42.77 o 
  11   2   1        5.15        8.76     28.21 o 
 -11   3   1     1276.36     1195.68     45.88 o 
 -10   3   1     1036.21     1046.83     41.79 o 
  -9   3   1       57.17       41.44     57.36 o 
  -8   3   1     2195.24     2105.73     56.81 o 
  -7   3   1      197.34      222.75     20.58 o 
  -6   3   1      846.62      872.03     28.61 o 
  -5   3   1     1026.75      991.81     40.46 o 
  -4   3   1     6576.81     6691.94     68.44 o 
  -3   3   1        9.46       26.95      5.50 o 
  -2   3   1        1.60       23.04      3.76 o 
  -1   3   1     5809.97     6278.69     67.51 o 
   0   3   1    17174.77    17766.03    197.22 o 
   1   3   1    18076.31    18424.15    165.88 o 
   2   3   1       38.68       63.19      5.97 o 
   3   3   1    43402.57    44603.43    434.94 o 
   4   3   1     3234.63     3362.65     44.71 o 
   5   3   1      479.93      558.71     24.27 o 
   6   3   1     6806.18     6813.59     76.73 o 
   7   3   1      517.66      494.43     22.05 o 
   8   3   1     1061.67     1153.48     38.42 o 
   9   3   1      359.50      462.60     36.54 o 
  10   3   1      402.08      360.85     31.82 o 
  11   3   1       31.92        5.15     27.27 o 
 -11   4   1       44.94      257.61     31.66 o 
 -10   4   1      396.53      556.48     40.84 o 
  -9   4   1      224.16      202.45     49.34 o 
  -8   4   1      906.03      921.97     34.93 o 
  -7   4   1      105.33      122.34     18.66 o 
  -6   4   1     6931.48     6669.50     80.67 o 
  -5   4   1    19916.71    19156.00    180.64 o 
  -4   4   1     1711.02     1863.29     26.54 o 
  -3   4   1      455.24      445.48     12.46 o 
  -2   4   1     1797.61     1980.86     25.48 o 
  -1   4   1       19.25       34.77      3.59 o 
   0   4   1     2470.34     2498.46     32.32 o 
   1   4   1    27531.88    29276.86    306.25 o 
   2   4   1     1533.86     1383.08     22.68 o 
   3   4   1    11623.50    12044.76    140.27 o 
   4   4   1     3153.34     3191.25     43.36 o 
   5   4   1     4931.54     4587.62     54.63 o 
   6   4   1     1230.08     1314.06     31.97 o 
   7   4   1      940.45      845.78     26.85 o 
   8   4   1      705.75      771.25     54.60 o 
   9   4   1     3586.67     3368.73     65.50 o 
  10   4   1        8.38       46.36     25.29 o 
  11   4   1       45.71       19.83     27.56 o 
 -11   5   1      225.71      285.18     32.87 o 
 -10   5   1     1780.39     1783.56     50.34 o 
  -9   5   1      228.90      262.18     31.89 o 
  -8   5   1        2.10       -7.05     19.01 o 
  -7   5   1       13.22      -15.35     15.35 o 
  -6   5   1     2508.84     2890.79     40.91 o 
  -5   5   1      309.07      360.50     17.97 o 
  -4   5   1     3896.97     3652.66     46.75 o 
  -3   5   1     1337.28     1280.97     19.44 o 
  -2   5   1     6479.26     6805.41     65.35 o 
  -1   5   1     6031.42     6100.94     70.43 o 
   0   5   1      540.83      635.32     13.72 o 
   1   5   1      131.81      194.46      8.15 o 
   2   5   1    12085.46    12521.03    116.68 o 
   3   5   1     8877.98     8725.34     93.03 o 
   4   5   1    19514.78    18732.21    469.19 o 
   5   5   1      979.66     1029.83     23.67 o 
   6   5   1      764.01      821.70     24.07 o 
   7   5   1      515.14      522.32     22.57 o 
   8   5   1      360.45      419.86     28.27 o 
   9   5   1      120.79      263.65     27.87 o 
  10   5   1       14.06       55.02     25.34 o 
  11   5   1       89.03        4.66     29.56 o 
 -11   6   1        1.40      110.81     28.08 o 
 -10   6   1      858.79     1083.22     43.29 o 
  -9   6   1       65.52       98.23     29.04 o 
  -8   6   1       96.56      108.58     21.48 o 
  -7   6   1      342.81      437.49     33.32 o 
  -6   6   1     9976.45     9806.67    101.49 o 
  -5   6   1     9217.44     8941.47     91.35 o 
  -4   6   1    12343.67    12390.78    119.11 o 
  -3   6   1     2284.02     2290.09     80.23 o 
  -2   6   1       38.28       64.28      5.48 o 
  -1   6   1      471.08      463.36     18.03 o 
   0   6   1     6021.03     6258.02     87.73 o 
   1   6   1     7298.53     7682.12     72.34 o 
   2   6   1    86327.41    89007.41    787.94 o 
   3   6   1      247.94      294.12     19.56 o 
   4   6   1     1966.65     2054.11     32.37 o 
   5   6   1     3913.23     3677.28     57.47 o 
   6   6   1      497.39      560.29     21.05 o 
   7   6   1      869.60      845.89     26.79 o 
   8   6   1      412.22      416.40     27.93 o 
   9   6   1       69.51       66.75     29.34 o 
  10   6   1      384.08      353.56     32.35 o 
  11   6   1       28.83       38.17     28.05 o 
 -11   7   1     1391.20     1249.38     58.47 o 
 -10   7   1      325.22      467.29     34.29 o 
  -9   7   1       57.70       87.39     36.09 o 
  -8   7   1     1687.19     1823.22     54.86 o 
  -7   7   1      187.82      209.97     20.58 o 
  -6   7   1      432.02      480.21     24.06 o 
  -5   7   1     2407.35     2630.10     38.95 o 
  -4   7   1     1475.43     1477.63     24.35 o 
  -3   7   1     2579.55     2437.75     37.51 o 
  -2   7   1    12797.68    12896.93    129.72 o 
  -1   7   1    26845.76    27458.52    270.56 o 
   0   7   1     6955.26     7393.38    120.26 o 
   1   7   1     8367.65     8365.68     79.01 o 
   2   7   1     3387.74     3493.68     38.47 o 
   3   7   1    37600.76    36053.80    348.26 o 
   4   7   1      416.65      430.54     16.50 o 
   5   7   1        5.59       15.26     12.80 o 
   6   7   1        3.18       18.82     12.49 o 
   7   7   1        3.73      -13.95     13.95 o 
   8   7   1       49.63       40.67     18.52 o 
   9   7   1        8.60        8.95     26.01 o 
  10   7   1        2.85       39.24     25.67 o 
  11   7   1      166.64      108.06     29.70 o 
 -11   8   1      426.55      584.62     39.70 o 
 -10   8   1      197.35      241.48     35.62 o 
  -9   8   1      854.01      946.12     38.12 o 
  -8   8   1     3201.18     3262.31     61.20 o 
  -7   8   1     2291.73     2308.21     47.51 o 
  -6   8   1     1631.82     1535.28     29.64 o 
  -5   8   1    16292.47    15904.37    152.85 o 
  -4   8   1     1377.57     1385.39     23.65 o 
  -3   8   1     1580.93     1577.39     56.07 o 
  -2   8   1    32845.21    32612.53    906.63 o 
  -1   8   1     7974.99     8288.88     86.30 o 
   0   8   1     8831.42     8430.67    321.80 o 
   1   8   1    18873.03    19762.88    221.80 o 
   2   8   1      387.93      345.39     11.63 o 
   3   8   1    20136.73    19532.58    181.24 o 
   4   8   1       53.01       54.50      8.70 o 
   5   8   1      481.28      484.13     19.85 o 
   6   8   1     2656.19     2596.73     44.71 o 
   7   8   1      631.49      575.39     24.13 o 
   8   8   1       10.54      -17.39     17.39 o 
   9   8   1       59.90       52.35     23.93 o 
  10   8   1      149.62       97.86     27.54 o 
  11   8   1       35.18       53.11     29.70 o 
 -11   9   1      316.48      406.75     36.47 o 
 -10   9   1      187.34      265.48     51.17 o 
  -9   9   1     2011.16     1877.52     49.44 o 
  -8   9   1      230.93      400.82     33.70 o 
  -7   9   1     2200.27     2328.34     48.09 o 
  -6   9   1      353.89      571.61     38.37 o 
  -5   9   1     9990.00     9819.65     99.77 o 
  -4   9   1     9363.48     9319.90     97.34 o 
  -3   9   1    14150.93    13781.96    130.00 o 
  -2   9   1     4227.20     4448.67     75.72 o 
  -1   9   1      574.54      599.86     11.55 o 
   0   9   1       33.75       39.29      7.69 o 
   1   9   1     7980.18     7769.98     82.19 o 
   2   9   1     1294.21     1343.61     20.53 o 
   3   9   1       13.61       51.45     10.42 o 
   4   9   1     6709.23     6539.74     85.44 o 
   5   9   1     4210.56     4209.77     52.04 o 
   6   9   1     1442.98     1500.59     38.35 o 
   7   9   1      571.93      709.06     26.03 o 
   8   9   1       16.86      -15.67     17.93 o 
   9   9   1        4.39       -7.80     22.18 o 
  10   9   1        0.90       20.75     26.87 o 
  11   9   1       29.74        2.26     28.47 o 
 -11  10   1      358.46      420.15     37.51 o 
 -10  10   1     1019.54      972.72     50.89 o 
  -9  10   1      225.45      307.61     29.97 o 
  -8  10   1       71.71      216.95     51.97 o 
  -7  10   1     4380.75     4586.88     72.44 o 
  -6  10   1    13280.33    12976.87    130.25 o 
  -5  10   1      632.19      660.95     20.33 o 
  -4  10   1     1585.50     1629.62     33.51 o 
  -3  10   1    21033.38    20712.54    207.68 o 
  -2  10   1    10499.15    10686.45    123.38 o 
  -1  10   1     2692.26     2527.62     31.83 o 
   0  10   1      433.89      470.18     18.62 o 
   1  10   1      714.41      741.46     17.45 o 
   2  10   1    18027.18    17728.63    271.83 o 
   3  10   1      789.82      723.53     17.80 o 
   4  10   1       21.25       34.86     10.76 o 
   5  10   1     2858.56     2647.73     80.69 o 
   6  10   1      900.06     1013.03     39.49 o 
   7  10   1     2646.37     2524.36     42.78 o 
   8  10   1        0.62       19.36     18.41 o 
   9  10   1     1146.14     1018.40     38.97 o 
  10  10   1      134.52      109.06     37.02 o 
  11  10   1       15.14       23.78     29.70 o 
 -11  11   1      437.09      416.87     37.43 o 
 -10  11   1        0.33       97.23     44.26 o 
  -9  11   1      165.68      169.43     27.99 o 
  -8  11   1     8118.86     7834.64    110.80 o 
  -7  11   1      903.54     1112.81     36.05 o 
  -6  11   1      106.15      242.89     15.92 o 
  -5  11   1      123.29      162.13     12.85 o 
  -4  11   1    14315.47    13544.72    162.43 o 
  -3  11   1       13.48       64.10      8.74 o 
  -2  11   1     1431.84     1398.99     22.58 o 
  -1  11   1        3.38       18.33      6.13 o 
   0  11   1    46215.66    46460.32    457.32 o 
   1  11   1    19286.07    18552.25    177.53 o 
   2  11   1     3867.30     3747.54     46.43 o 
   3  11   1     1514.02     1495.67     24.51 o 
   4  11   1      910.87      793.01     25.78 o 
   5  11   1      627.84      674.57     26.70 o 
   6  11   1     3943.14     4358.97     69.98 o 
   7  11   1      199.21      286.66     20.56 o 
   8  11   1      319.33      314.64     24.35 o 
   9  11   1      143.94      196.56     31.92 o 
  10  11   1      133.08      135.89     28.38 o 
  11  11   1       39.84       19.92     29.16 o 
 -11  12   1      100.22      111.44     29.65 o 
 -10  12   1      433.86      432.64     40.06 o 
  -9  12   1        7.99       26.90     24.07 o 
  -8  12   1     2230.15     2618.58     55.62 o 
  -7  12   1     2978.30     2830.51     54.66 o 
  -6  12   1      811.92      859.19     24.97 o 
  -5  12   1     2524.43     2565.35     37.08 o 
  -4  12   1        1.31       43.68     11.29 o 
  -3  12   1        4.72       27.09      7.25 o 
  -2  12   1    14463.18    14098.80    143.41 o 
  -1  12   1      248.07      294.27     11.95 o 
   0  12   1     1597.63     1870.93     27.50 o 
   1  12   1      944.61     1080.77     34.74 o 
   2  12   1     1158.79     1016.16     20.89 o 
   3  12   1    13950.37    13393.60    128.70 o 
   4  12   1     1277.63     1304.48     25.28 o 
   5  12   1       12.40       12.54     10.25 o 
   6  12   1     6036.43     6222.32     73.41 o 
   7  12   1     3589.70     3490.57     64.01 o 
   8  12   1      261.11      277.49     27.04 o 
   9  12   1      378.50      307.59     30.05 o 
  10  12   1      291.73      257.70     32.72 o 
  11  12   1      207.86      144.14     32.48 o 
 -11  13   1       28.30      112.57     31.27 o 
 -10  13   1        0.57        2.04     28.62 o 
  -9  13   1      937.67      959.71     39.34 o 
  -8  13   1      940.50     1122.62     39.34 o 
  -7  13   1     1671.97     1791.63     43.60 o 
  -6  13   1     3055.27     3117.71     44.84 o 
  -5  13   1      569.48      600.97     40.24 o 
  -4  13   1     2100.94     2091.96     62.92 o 
  -3  13   1     2759.00     2477.40     35.52 o 
  -2  13   1      841.00      827.91     35.47 o 
  -1  13   1      106.24      103.95      7.30 o 
   0  13   1    17762.07    16626.97    153.67 o 
   1  13   1    24426.89    23597.01    215.26 o 
   2  13   1      909.33      817.85     24.92 o 
   3  13   1     5650.43     5280.80    109.11 o 
   4  13   1      466.46      595.74     21.60 o 
   5  13   1     1313.36     1257.85     29.16 o 
   6  13   1     4080.27     4265.96     63.38 o 
   7  13   1        2.49      163.05     28.60 o 
   8  13   1     1789.00     1760.35     53.90 o 
   9  13   1        1.38      144.14     29.27 o 
  10  13   1       57.70       49.81     27.91 o 
 -11  14   1      341.44      372.34     76.96 o 
 -10  14   1       11.48       -8.77     26.28 o 
  -9  14   1      711.29      808.45     39.23 o 
  -8  14   1       40.70      136.96     25.00 o 
  -7  14   1     1930.10     2316.25     44.32 o 
  -6  14   1      402.84      454.44     20.38 o 
  -5  14   1      211.92      215.83     16.42 o 
  -4  14   1       68.60       46.65     12.24 o 
  -3  14   1     9746.52     9327.19    100.99 o 
  -2  14   1     8177.39     8258.58     88.74 o 
  -1  14   1    14275.78    14010.29    141.91 o 
   0  14   1     2935.35     3059.93     35.20 o 
   1  14   1      297.25      481.01     20.74 o 
   2  14   1     6941.30     6972.70     78.50 o 
   3  14   1     1726.93     1614.04     36.47 o 
   4  14   1       96.67      132.96     12.56 o 
   5  14   1      122.15      136.66     14.64 o 
   6  14   1     1707.70     1803.84     37.83 o 
   7  14   1     3841.95     3909.64     69.47 o 
   8  14   1       13.79      154.65     22.41 o 
   9  14   1     1487.55     1581.29     46.94 o 
  10  14   1        7.48      -12.64     27.26 o 
 -10  15   1      408.34      352.39     34.77 o 
  -9  15   1      455.74      569.46     46.92 o 
  -8  15   1     3186.99     3097.95     61.21 o 
  -7  15   1     3764.57     3982.50     60.39 o 
  -6  15   1     1257.60     1249.09     32.47 o 
  -5  15   1     1387.70      735.38     42.49 o 
  -4  15   1     4007.52     3760.95     46.72 o 
  -3  15   1     3573.56     3462.34     54.72 o 
  -2  15   1     7456.38     7141.27     88.89 o 
  -1  15   1    15822.00    15509.87    145.12 o 
   0  15   1     4743.73     4622.69     52.29 o 
   1  15   1    11180.14    10531.31    101.71 o 
   2  15   1     1678.38     1768.71     26.61 o 
   3  15   1        5.98       11.73      8.60 o 
   4  15   1     5698.01     5547.03     63.42 o 
   5  15   1     1269.64     1299.52     28.93 o 
   6  15   1      803.04      913.61     33.04 o 
   7  15   1     1530.26     1589.79     40.25 o 
   8  15   1     1039.67      951.85     34.24 o 
   9  15   1      680.84      726.08     37.30 o 
  10  15   1        0.44      -25.78     25.78 o 
 -10  16   1      564.61      552.58     38.51 o 
  -9  16   1      106.28      136.40     27.88 o 
  -8  16   1       71.65      246.28     41.00 o 
  -7  16   1     1279.54     1306.92     34.95 o 
  -6  16   1      353.12      327.07     21.30 o 
  -5  16   1     1768.71     1723.55     39.07 o 
  -4  16   1       83.53       99.77     14.38 o 
  -3  16   1     1806.23     1752.17     35.09 o 
  -2  16   1    16280.21    15340.14    145.47 o 
  -1  16   1       17.07      131.69     12.93 o 
   0  16   1      245.88      343.11     14.02 o 
   1  16   1     1729.85     1843.74     26.33 o 
   2  16   1     4316.23     4222.28     53.79 o 
   3  16   1      334.85      410.64     27.75 o 
   4  16   1      384.48      391.13     23.45 o 
   5  16   1       45.90       44.14     13.82 o 
   6  16   1     4070.04     4199.67     61.07 o 
   7  16   1      595.44      682.68     54.00 o 
   8  16   1       66.24       99.20     22.46 o 
   9  16   1      124.98      133.07     27.71 o 
  10  16   1        0.96      -22.34     26.78 o 
 -10  17   1       34.97       44.80     27.92 o 
  -9  17   1       72.25      112.30     26.57 o 
  -8  17   1     1222.71     1453.07     46.82 o 
  -7  17   1      249.48      277.46     31.13 o 
  -6  17   1      761.04      666.20     44.08 o 
  -5  17   1     2937.57     2806.90     41.39 o 
  -4  17   1     1640.22     1516.03     33.49 o 
  -3  17   1     1166.48     1156.59     29.04 o 
  -2  17   1      477.03      606.49     30.21 o 
  -1  17   1     3646.51     3396.17     40.10 o 
   0  17   1     5504.23     5336.70     75.38 o 
   1  17   1     3233.04     3182.73     38.37 o 
   2  17   1        2.59       26.74     11.13 o 
   3  17   1    11864.45    11595.91    126.65 o 
   4  17   1     1231.51     1172.49     37.07 o 
   5  17   1     1640.11     1574.57     31.64 o 
   6  17   1       26.46       58.85     14.76 o 
   7  17   1      866.88      982.12     37.83 o 
   8  17   1     1048.02      951.73     37.84 o 
   9  17   1       56.46       44.83     31.04 o 
  10  17   1        9.16      -16.35     31.52 o 
 -10  18   1      127.89      118.59     30.33 o 
  -9  18   1      889.80      820.55     39.32 o 
  -8  18   1      737.62      792.94     36.25 o 
  -7  18   1        6.12        6.46     15.97 o 
  -6  18   1      605.77      506.21     63.42 o 
  -5  18   1      582.45      570.83     21.81 o 
  -4  18   1      211.78      201.75     15.82 o 
  -3  18   1     2827.71     2674.72     37.17 o 
  -2  18   1     2487.45     2454.08     33.72 o 
  -1  18   1     5217.91     5035.87     55.02 o 
   0  18   1      645.41      681.52     20.14 o 
   1  18   1       35.46       67.11     11.62 o 
   2  18   1      997.05      975.50     22.97 o 
   3  18   1     2095.71     2281.18     47.26 o 
   4  18   1       65.32      131.19     14.15 o 
   5  18   1      111.86      110.02     15.60 o 
   6  18   1       43.57       74.55     17.71 o 
   7  18   1     2973.65     3100.70     56.53 o 
   8  18   1       48.34       95.09     24.22 o 
   9  18   1      198.74      141.38     38.59 o 
  10  18   1       43.12       24.92     47.77 o 
 -10  19   1      297.79      293.96     35.38 o 
  -9  19   1        4.43       58.30     26.69 o 
  -8  19   1      235.10      320.17     28.89 o 
  -7  19   1     1024.78      870.41    118.09 o 
  -6  19   1      844.18      819.97     28.96 o 
  -5  19   1      230.95      293.07     18.22 o 
  -4  19   1     3120.55     2970.85     63.79 o 
  -3  19   1      310.20      308.66     22.70 o 
  -2  19   1     5905.15     5650.94     69.90 o 
  -1  19   1     3256.61     3098.58     57.14 o 
   0  19   1       14.30        6.89     10.54 o 
   1  19   1      784.18      712.07     21.86 o 
   2  19   1      861.51      862.49     34.51 o 
   3  19   1      745.43      731.68     25.13 o 
   4  19   1     9986.96     9835.51    123.51 o 
   5  19   1      101.40      122.69     27.49 o 
   6  19   1      262.84      353.97     24.56 o 
   7  19   1       57.21      120.91     22.97 o 
   8  19   1      380.60      324.98     30.23 o 
   9  19   1        9.71      -22.51     30.53 o 
  10  19   1      228.12      195.61     47.74 o 
 -10  20   1       99.80       50.11     68.81 o 
  -9  20   1       18.01        1.35     26.19 o 
  -8  20   1      270.27      269.67     53.16 o 
  -7  20   1      998.77      510.74     50.75 o 
  -6  20   1        4.29      -14.95     14.95 o 
  -5  20   1     1267.60     1214.63     32.40 o 
  -4  20   1       98.72      126.50     15.94 o 
  -3  20   1     4153.05     4065.06     56.82 o 
  -2  20   1     3529.59     3526.87     50.36 o 
  -1  20   1      912.49      835.37     28.01 o 
   0  20   1     3032.05     2823.78     42.29 o 
   1  20   1      156.71      193.28     14.75 o 
   2  20   1       14.51       14.80     13.41 o 
   3  20   1      103.71      172.99     17.01 o 
   4  20   1     1200.19     1413.62     39.74 o 
   5  20   1      183.15      246.24     24.39 o 
   6  20   1     3582.10     3622.62     60.04 o 
   7  20   1       10.14       27.03     20.98 o 
   8  20   1       75.84       73.77     26.07 o 
   9  20   1      119.75      162.77     62.40 o 
  -9  21   1       96.74      112.50     50.14 o 
  -8  21   1        0.98       37.16     33.44 o 
  -7  21   1      118.49      133.66     25.22 o 
  -6  21   1       82.90       66.94     19.16 o 
  -5  21   1      568.73      597.30     25.84 o 
  -4  21   1      249.92      253.06     19.24 o 
  -3  21   1     1048.22     1135.53     29.53 o 
  -2  21   1       80.69       89.65     14.77 o 
  -1  21   1       11.03       49.41     15.37 o 
   0  21   1      940.76      957.26     29.63 o 
   1  21   1      580.61      627.51     25.18 o 
   2  21   1      907.58      918.85     29.98 o 
   3  21   1     3638.07     3569.71     60.93 o 
   4  21   1       69.15      102.59     24.78 o 
   5  21   1      659.96      699.27     33.07 o 
   6  21   1      903.49      998.41     74.62 o 
   7  21   1       35.75       -5.00     26.64 o 
   8  21   1        6.61       26.22     36.59 o 
   9  21   1      143.76      102.89     76.26 o 
  -9  22   1      548.41      492.87     80.51 o 
  -8  22   1     1944.27     1911.23    112.09 o 
  -7  22   1        2.64       13.52     31.12 o 
  -6  22   1      138.43      128.43     65.33 o 
  -5  22   1       69.04       58.94     31.39 o 
  -4  22   1        1.07      -17.57     23.35 o 
  -3  22   1     1941.67     1900.56     55.14 o 
  -2  22   1      834.46      839.22     52.51 o 
  -1  22   1     7910.55     7651.11    116.17 o 
   0  22   1        4.72      -13.56     13.56 o 
   1  22   1       69.23       67.20     15.79 o 
   2  22   1      666.39      615.02     27.03 o 
   3  22   1      147.32      179.72     20.65 o 
   4  22   1        8.78       16.95     18.65 o 
   5  22   1     3030.19     3140.95     61.34 o 
   6  22   1      258.99      198.49     31.64 o 
   7  22   1       48.95       -4.58     22.08 o 
   8  22   1       87.89       63.73     30.43 o 
   9  22   1      119.89       79.61     42.08 o 
  -9  23   1      245.70      209.58     72.33 o 
  -8  23   1      154.98      160.75     63.24 o 
  -7  23   1      144.77      133.35     35.10 o 
  -6  23   1      881.32      866.76     55.67 o 
  -5  23   1        1.10       10.01     19.76 o 
  -4  23   1      628.92      665.56     39.07 o 
  -3  23   1      900.66      921.53     43.71 o 
  -2  23   1       33.60       74.14     24.41 o 
  -1  23   1       40.78      143.82     39.54 o 
   0  23   1      533.46      610.67     35.13 o 
   1  23   1     1409.26     1301.54     46.13 o 
   2  23   1        0.49       -1.96     21.50 o 
   3  23   1        9.79        5.25     19.06 o 
   4  23   1     1204.31     1162.67     38.03 o 
   5  23   1     2019.56     2298.62     63.41 o 
   6  23   1       64.43       50.09     30.25 o 
   7  23   1       48.11        5.73     27.29 o 
   8  23   1      161.96      103.98     46.69 o 
   9  23   1       67.99      100.58     50.68 o 
  -8  24   1      313.02      297.31     71.14 o 
  -7  24   1      470.98      478.84     77.74 o 
  -6  24   1       11.78       92.70     36.09 o 
  -5  24   1       85.31       63.90     27.55 o 
  -4  24   1     1333.87     1315.09     54.75 o 
  -3  24   1     1644.49     1615.89     54.57 o 
  -2  24   1        4.89       27.35     53.27 o 
  -1  24   1       41.04       63.56     39.82 o 
   0  24   1     5348.24     5235.96     96.98 o 
   1  24   1      174.60      180.37     27.09 o 
   2  24   1      567.14      641.87     36.72 o 
   3  24   1      338.79      377.36     38.40 o 
   4  24   1     3890.90     3883.91     82.61 o 
   5  24   1       36.05       99.72     42.01 o 
   6  24   1       65.54       68.25     30.83 o 
   7  24   1       17.50        6.91     44.08 o 
   8  24   1      138.81      112.69     39.80 o 
  -7  25   1      791.01      738.20     57.88 o 
  -6  25   1      832.89      932.87     61.50 o 
  -5  25   1      237.36      230.69     33.13 o 
  -4  25   1      132.36      179.35     31.55 o 
  -3  25   1       15.72       47.38     26.47 o 
  -2  25   1     1765.85     1885.27     57.06 o 
  -1  25   1     3465.59     3578.71     93.56 o 
   0  25   1      404.15      482.55     41.40 o 
   1  25   1      803.60      841.57     41.61 o 
   2  25   1      103.22       88.19     25.71 o 
   3  25   1       53.97       97.82     26.71 o 
   4  25   1      165.36      272.77     31.78 o 
   5  25   1        0.24      125.63     30.56 o 
   6  25   1      244.35      281.53     78.23 o 
   7  25   1      342.10      410.74     47.11 o 
   8  25   1        8.18       30.63     40.14 o 
  -7  26   1       24.04       31.23     55.49 o 
  -6  26   1       51.95       59.85     55.23 o 
  -5  26   1      875.27      977.28     65.55 o 
  -4  26   1       22.87        2.41     37.55 o 
  -3  26   1      145.01      175.35     40.65 o 
  -2  26   1     1862.52     2008.16     78.34 o 
  -1  26   1     2020.54     2043.57     71.95 o 
   0  26   1       35.88       32.88     26.45 o 
   1  26   1      327.90      409.93     34.07 o 
   2  26   1      266.91      297.27     31.68 o 
   3  26   1      217.79      281.78     31.89 o 
   4  26   1      373.89      457.86     41.63 o 
   5  26   1     3567.90     3417.79     81.50 o 
   6  26   1      286.93      265.98     49.49 o 
   7  26   1      424.35      561.57     82.18 o 
   8  26   1      132.78      146.77     67.20 o 
  -7  27   1       45.55       97.29     62.68 o 
  -6  27   1     1584.17     1672.41    114.48 o 
  -5  27   1      744.44      840.25     61.21 o 
  -4  27   1      204.83      314.68     47.05 o 
  -3  27   1        7.88       40.13     37.09 o 
  -2  27   1      320.38      320.61     63.11 o 
  -1  27   1      750.45      889.29     86.69 o 
   0  27   1      496.02      529.49     51.27 o 
   1  27   1       99.37      181.42     40.52 o 
   2  27   1      145.97      162.28     40.64 o 
   3  27   1     1666.69     1734.37     77.00 o 
   4  27   1        1.63       38.77     41.77 o 
   5  27   1       21.67      130.99     44.90 o 
   6  27   1        0.97       12.85     64.86 o 
   7  27   1       49.75       68.00     62.25 o 
   8  27   1      337.65      281.92     74.82 o 
  -7  28   1       19.01       62.14     59.35 o 
  -6  28   1      312.46      381.25     75.75 o 
  -5  28   1       45.12       47.13     42.06 o 
  -4  28   1     3019.75     2896.38    117.36 o 
  -3  28   1      260.70      272.54     48.26 o 
  -2  28   1      200.80      222.72     60.85 o 
  -1  28   1      841.84      939.69     62.37 o 
   0  28   1     3590.08     3528.69    105.23 o 
   1  28   1      601.97      613.79     54.61 o 
   2  28   1      469.68      502.38     52.01 o 
   3  28   1      211.13      271.40     47.13 o 
   4  28   1     2265.82     2430.18     92.55 o 
   5  28   1        6.67       51.37     45.88 o 
   6  28   1      383.39      330.50     55.14 o 
   7  28   1        5.64      -18.48     60.92 o 
  -7  29   1      294.94      308.68     74.74 o 
  -6  29   1     1227.89     1288.05    110.29 o 
  -5  29   1        1.13       73.12     44.11 o 
  -4  29   1      122.11      264.39     48.83 o 
  -3  29   1     1045.16      980.99     92.15 o 
  -2  29   1     3351.58     3497.55    150.03 o 
  -1  29   1      643.41      682.58     56.85 o 
   0  29   1       80.77       77.21     59.65 o 
   1  29   1       26.54       70.80     39.70 o 
   2  29   1      480.07      524.14     59.62 o 
   3  29   1        3.21       63.32     42.71 o 
   4  29   1     1130.13     1391.72     77.70 o 
   5  29   1      327.05      374.57     90.09 o 
   6  29   1        0.25       22.87     62.06 o 
   7  29   1       63.48      103.15     68.14 o 
  -7  30   1       19.71       -1.38     64.07 o 
  -6  30   1        9.86      -13.80     63.73 o 
  -5  30   1     1398.70     1472.75     80.83 o 
  -4  30   1      344.21      452.56     57.08 o 
  -3  30   1       23.00       32.09     58.88 o 
  -2  30   1      206.55      404.13     52.38 o 
  -1  30   1      691.86      677.18     58.59 o 
   0  30   1      351.90      318.49     71.28 o 
   1  30   1      564.19      582.97     56.67 o 
   2  30   1      260.10      270.62     49.22 o 
   3  30   1        0.88       48.93     44.43 o 
   4  30   1       40.85       95.18     47.57 o 
   5  30   1      302.35      316.80     55.71 o 
   6  30   1      122.84       72.07     51.00 o 
   7  30   1      276.15      300.74     76.55 o 
  -6  31   1       22.65       11.97     66.52 o 
  -5  31   1      818.59     1026.39     73.50 o 
  -4  31   1      837.66     1084.02     73.26 o 
  -3  31   1      828.87      922.66     93.53 o 
  -2  31   1       27.89       65.99     84.67 o 
  -1  31   1      836.45     1051.07     69.08 o 
   0  31   1        1.72      -32.22     59.86 o 
   1  31   1      165.75      212.38     45.39 o 
   2  31   1      212.21      242.74     50.42 o 
   3  31   1     1417.26     1507.44     79.10 o 
   4  31   1       29.47       19.02     43.90 o 
   5  31   1      161.77      201.70     51.49 o 
   6  31   1      280.21      348.89     60.01 o 
  -6  32   1      168.39      110.61     67.95 o 
  -5  32   1      183.95      286.75     52.76 o 
  -4  32   1      183.10      349.29     79.99 o 
  -3  32   1      114.23      270.49     73.49 o 
  -2  32   1        1.15       67.80     45.06 o 
  -1  32   1      316.25      231.87     51.89 o 
   0  32   1      917.18      979.46    100.36 o 
   1  32   1      874.31      897.55     68.42 o 
   2  32   1       29.33       62.66     43.15 o 
   3  32   1      132.14      204.42     51.86 o 
   4  32   1      114.51      150.75     49.11 o 
   5  32   1       19.22      -13.99     44.59 o 
   6  32   1       54.42       27.42     51.13 o 
  -5  33   1      308.30      334.78     82.24 o 
  -4  33   1      292.30      396.30     83.49 o 
  -3  33   1      856.35      931.98     70.96 o 
  -2  33   1      353.35      419.77     56.72 o 
  -1  33   1       79.95       92.57     47.08 o 
   0  33   1        6.68        1.89     45.78 o 
   1  33   1      821.16      863.29     97.85 o 
   2  33   1      137.04       83.90     47.27 o 
   3  33   1      396.08      413.89     60.35 o 
   4  33   1      609.67      708.01     69.24 o 
   5  33   1      557.63      635.52     69.73 o 
  -5  34   1      445.09      436.59     87.66 o 
  -4  34   1      182.36      311.33     82.71 o 
  -3  34   1       82.52      219.54    104.09 o 
  -2  34   1       23.15      145.74     51.46 o 
  -1  34   1      192.52      304.98     56.93 o 
   0  34   1        3.97       -8.99     45.98 o 
   1  34   1       15.23      151.77     74.29 o 
   2  34   1      390.53      469.92     61.80 o 
   3  34   1       85.54      148.37     50.05 o 
   4  34   1        3.01       31.87     49.21 o 
   5  34   1       11.18       -2.48     49.66 o 
  -4  35   1      579.76      615.89     68.07 o 
  -3  35   1       94.43      113.66     54.13 o 
  -2  35   1      382.36      412.98     70.99 o 
  -1  35   1       77.08      126.50     52.40 o 
   0  35   1      744.03      898.09     72.81 o 
   1  35   1       34.79       52.04     74.22 o 
   2  35   1     1189.58     1349.28     84.84 o 
   3  35   1       96.91       46.12     51.86 o 
   4  35   1      261.59      244.46     72.45 o 
  -3  36   1      113.12      233.84     59.02 o 
  -2  36   1       10.15      159.02     54.62 o 
  -1  36   1      196.40      109.44     54.33 o 
   0  36   1        9.02       58.94     53.17 o 
   1  36   1      237.74      254.83     58.75 o 
   2  36   1      219.95      321.60     92.49 o 
   3  36   1      280.55      232.35     58.08 o 
  -2  37   1      301.62      343.92     62.74 o 
  -1  37   1      184.15      143.98     57.43 o 
   0  37   1       87.57       23.85     53.19 o 
   1  37   1      493.67      426.09     78.44 o 
   2  37   1       83.68      133.80     85.86 o 
 -10   0   2     2096.84     2750.52    149.56 o 
  -8   0   2     3835.21     3756.27     93.42 o 
  -6   0   2     1517.48     1627.01     54.06 o 
  -4   0   2      818.08      861.14     32.40 o 
  -2   0   2      593.79      678.08     22.22 o 
   0   0   2    17247.76    17373.93    273.62 o 
   2   0   2   159001.73   150464.31   5800.64 o 
   4   0   2     5810.22     5734.56     89.07 o 
   6   0   2     9315.22     9320.83    294.28 o 
   8   0   2     1369.72     1380.57     49.35 o 
  10   0   2       13.86       37.51     36.52 o 
 -11   1   2      508.91      502.63     38.15 o 
 -10   1   2     3015.30     3071.92     69.67 o 
  -9   1   2      723.99      710.64     41.39 o 
  -8   1   2      168.55      234.40     23.45 o 
  -7   1   2      261.93      328.51     22.45 o 
  -6   1   2     6521.97     6334.30     87.10 o 
  -5   1   2       11.71       20.29     11.26 o 
  -4   1   2     8572.68     8940.74    107.94 o 
  -3   1   2       70.89      100.77     10.27 o 
  -2   1   2     9992.55    10541.36    142.40 o 
  -1   1   2    30311.75    31200.16    278.01 o 
   0   1   2     8792.46     9202.38     93.45 o 
   1   1   2    10758.73    11104.21    125.81 o 
   2   1   2     1384.75     1598.02     75.53 o 
   3   1   2     6999.26     6828.77     70.14 o 
   4   1   2       78.74       78.09     10.05 o 
   5   1   2     2275.97     2245.34     34.94 o 
   6   1   2      604.04      864.51     28.96 o 
   7   1   2     3063.55     3358.48     65.84 o 
   8   1   2        4.28       30.11     18.02 o 
   9   1   2      381.86      370.02     30.96 o 
  10   1   2      217.19      170.76     28.81 o 
  11   1   2        1.80       44.60     28.75 o 
 -11   2   2      309.56      373.45     35.38 o 
 -10   2   2      238.70      513.10     50.76 o 
  -9   2   2      133.11      232.49     30.73 o 
  -8   2   2       80.92       81.44     20.10 o 
  -7   2   2     4593.18     4454.99     70.30 o 
  -6   2   2      542.76      586.43     32.72 o 
  -5   2   2      772.64      775.56     24.78 o 
  -4   2   2      127.55      222.59     13.73 o 
  -3   2   2      835.71      806.44     19.36 o 
  -2   2   2     3161.44     3256.34     42.17 o 
  -1   2   2      149.84      184.66      7.06 o 
   0   2   2     1164.99     1388.10     17.61 o 
   1   2   2      306.26      560.10     11.52 o 
   2   2   2      509.06      620.46     14.81 o 
   3   2   2      368.84      385.11     15.86 o 
   4   2   2     5478.95     5628.03     62.17 o 
   5   2   2      830.21      785.26     22.14 o 
   6   2   2      835.49      830.04     28.51 o 
   7   2   2     7419.60     7759.65    150.61 o 
   8   2   2      425.22      387.30     24.12 o 
   9   2   2      160.97      208.26     28.61 o 
  10   2   2      171.59      199.46     29.35 o 
  11   2   2      421.81      358.03     37.14 o 
 -11   3   2      222.31      226.98     42.85 o 
 -10   3   2      654.36      908.31     47.34 o 
  -9   3   2     1576.53     1507.90     44.11 o 
  -8   3   2       31.60       62.95     22.47 o 
  -7   3   2      519.31      594.11     27.70 o 
  -6   3   2       88.43      102.71     15.51 o 
  -5   3   2     3110.95     3041.07     42.25 o 
  -4   3   2     3339.86     3101.17     40.30 o 
  -3   3   2        9.93       27.24      8.35 o 
  -2   3   2    66290.63    69922.19    674.02 o 
  -1   3   2    25297.53    27239.08    243.64 o 
   0   3   2      398.19      425.87      9.48 o 
   1   3   2     1557.57     1448.42     18.80 o 
   2   3   2     7570.82     7690.19     78.86 o 
   3   3   2    12388.73    12417.85    119.10 o 
   4   3   2       88.73      190.61     13.40 o 
   5   3   2      136.60      165.34     14.47 o 
   6   3   2      278.40      272.61     22.74 o 
   7   3   2     1626.10     1793.25     36.31 o 
   8   3   2      439.58      461.09     25.08 o 
   9   3   2      620.79      632.53     35.49 o 
  10   3   2      569.09      588.11     57.24 o 
  11   3   2        2.36       24.35     29.08 o 
 -11   4   2      137.31      151.39     41.64 o 
 -10   4   2     2098.48     2222.45     65.48 o 
  -9   4   2      550.09      640.93     34.80 o 
  -8   4   2     1491.36     1499.97     47.90 o 
  -7   4   2       52.38       70.98     22.37 o 
  -6   4   2       12.12       47.29     14.17 o 
  -5   4   2    11090.43    10764.04    116.46 o 
  -4   4   2    14127.76    13807.85    142.92 o 
  -3   4   2       29.30       34.77      6.62 o 
  -2   4   2     2839.94     2967.61     32.22 o 
  -1   4   2    27285.00    28359.53    254.01 o 
   0   4   2      820.47      913.06     19.80 o 
   1   4   2      145.58      142.16      6.82 o 
   2   4   2    12504.11    12571.96    118.30 o 
   3   4   2    25417.92    25701.91    236.00 o 
   4   4   2    18339.82    18169.16    172.18 o 
   5   4   2     1957.15     1957.30     41.69 o 
   6   4   2      188.02      218.65     18.10 o 
   7   4   2      116.46      157.83     17.46 o 
   8   4   2       16.85        5.64     17.88 o 
   9   4   2      116.28      106.38     25.88 o 
  10   4   2       56.24       74.41     26.98 o 
  11   4   2      107.31       54.52     29.47 o 
 -11   5   2        2.88      106.85     39.22 o 
 -10   5   2     1023.00     1152.38     43.47 o 
  -9   5   2      123.66      235.11     27.21 o 
  -8   5   2      219.79      274.05     31.38 o 
  -7   5   2      660.25      645.68     33.09 o 
  -6   5   2     2460.98     2335.12     44.58 o 
  -5   5   2    14407.87    14118.74    168.96 o 
  -4   5   2     1216.36     1179.47     20.49 o 
  -3   5   2      360.94      346.56     12.70 o 
  -2   5   2     3526.22     3541.32     37.24 o 
  -1   5   2      152.59      183.67      9.74 o 
   0   5   2     3673.58     4153.13     46.36 o 
   1   5   2     2041.68     2156.90     31.65 o 
   2   5   2     1439.17     1573.60     22.41 o 
   3   5   2        1.45       66.71      8.32 o 
   4   5   2     2127.56     2022.00     38.39 o 
   5   5   2     1274.45     1333.51     27.42 o 
   6   5   2     1443.86     1362.37     31.96 o 
   7   5   2      893.16      879.13     32.51 o 
   8   5   2        2.80      -17.20     17.20 o 
   9   5   2        3.02        1.95     22.83 o 
  10   5   2        4.47       37.00     26.53 o 
  11   5   2       21.59        5.36     28.77 o 
 -11   6   2      613.06      619.08     53.76 o 
 -10   6   2      856.46      995.36     41.54 o 
  -9   6   2     1188.63     1107.50     40.18 o 
  -8   6   2      258.30      213.31     24.34 o 
  -7   6   2      112.88      139.15     25.36 o 
  -6   6   2     1339.49     1295.37     33.48 o 
  -5   6   2    15807.08    15443.36    147.82 o 
  -4   6   2     1101.07     1074.81     22.69 o 
  -3   6   2     8049.51     8005.70     78.09 o 
  -2   6   2      730.78      786.94     14.11 o 
  -1   6   2     4893.62     5064.57     55.13 o 
   0   6   2       34.20       34.59      8.18 o 
   1   6   2     7055.43     7369.43     95.53 o 
   2   6   2     1174.38     1354.07     25.87 o 
   3   6   2     8290.04     8218.19     82.59 o 
   4   6   2     9542.79     9429.40     95.85 o 
   5   6   2     5656.56     5405.76     63.08 o 
   6   6   2      566.67      601.82     24.18 o 
   7   6   2        9.41      -13.83     13.83 o 
   8   6   2       43.05       -7.50     22.05 o 
   9   6   2      160.54      106.75     25.29 o 
  10   6   2      112.25      183.54     32.06 o 
  11   6   2      121.35       61.11     30.61 o 
 -11   7   2       35.07       94.92     41.42 o 
 -10   7   2       88.29      293.76     31.09 o 
  -9   7   2      120.06      185.69     39.79 o 
  -8   7   2        7.72      -18.81     19.27 o 
  -7   7   2       50.87       84.94     18.39 o 
  -6   7   2     2862.08     2800.88     48.46 o 
  -5   7   2     2008.43     2039.57     30.98 o 
  -4   7   2     8069.02     7604.92     84.46 o 
  -3   7   2     1864.04     1743.97     23.96 o 
  -2   7   2     2234.04     2203.87     28.38 o 
  -1   7   2     7996.24     8269.07     86.33 o 
   0   7   2    10574.48    10958.17    179.72 o 
   1   7   2      998.02     1068.62     18.48 o 
   2   7   2    12315.87    12917.77    121.76 o 
   3   7   2       56.38      107.38      9.21 o 
   4   7   2      902.53     1015.45     29.29 o 
   5   7   2      550.03      544.15     19.99 o 
   6   7   2      127.80      141.21     16.60 o 
   7   7   2       59.84       44.10     17.36 o 
   8   7   2      431.10      454.98     27.68 o 
   9   7   2        4.51      -22.77     22.77 o 
  10   7   2      777.06      767.13     55.00 o 
  11   7   2       35.85       54.02     30.42 o 
 -11   8   2      139.44       49.89     42.39 o 
 -10   8   2     1673.65     1656.27     55.49 o 
  -9   8   2      191.06      187.05     27.09 o 
  -8   8   2      270.81      257.27     25.82 o 
  -7   8   2     4673.66     4735.69     73.86 o 
  -6   8   2     1788.45     1748.15     33.69 o 
  -5   8   2     1733.70     1849.52     32.74 o 
  -4   8   2    24184.01    22555.15    486.68 o 
  -3   8   2     2268.16     2318.06     29.20 o 
  -2   8   2     9543.21     9367.83     96.69 o 
  -1   8   2    19728.31    20611.01    205.59 o 
   0   8   2     4944.61     4906.00     63.27 o 
   1   8   2    23485.88    24493.04    222.17 o 
   2   8   2      705.02      756.18     18.05 o 
   3   8   2     3525.99     3591.24     42.64 o 
   4   8   2     8065.61     7530.26     79.43 o 
   5   8   2       26.89       37.10     12.01 o 
   6   8   2      177.69      180.78     19.45 o 
   7   8   2     1501.96     1288.91     40.36 o 
   8   8   2      416.60      368.11     23.74 o 
   9   8   2        0.55       -5.32     22.70 o 
  10   8   2      116.88      217.30     31.07 o 
  11   8   2       15.37       15.52     29.58 o 
 -11   9   2        0.60        6.05     30.09 o 
 -10   9   2      252.05      338.48     32.23 o 
  -9   9   2      392.83      437.39     32.24 o 
  -8   9   2      292.66      419.29     28.58 o 
  -7   9   2      441.90      507.55     27.80 o 
  -6   9   2     2138.82     1957.91     35.84 o 
  -5   9   2    14264.11    13914.19    135.24 o 
  -4   9   2     3161.52     3182.43     43.16 o 
  -3   9   2      131.71      178.88     10.37 o 
  -2   9   2     3693.61     3805.42     50.21 o 
  -1   9   2     5641.62     5812.57     73.45 o 
   0   9   2     3093.47     3147.72     45.31 o 
   1   9   2     1025.47      939.23     19.05 o 
   2   9   2        3.88       43.01      6.69 o 
   3   9   2     2573.36     2577.84     34.08 o 
   4   9   2      666.45      637.79     19.30 o 
   5   9   2     3082.91     2809.92     41.01 o 
   6   9   2      711.14      780.40     26.92 o 
   7   9   2       19.40        3.04     15.59 o 
   8   9   2       47.60       38.01     17.36 o 
   9   9   2       84.86       46.35     24.07 o 
  10   9   2      344.08      382.39     34.24 o 
  11   9   2      155.09      160.83     44.66 o 
 -11  10   2      242.58      213.52     39.35 o 
 -10  10   2      424.59      489.33     36.05 o 
  -9  10   2      776.42      742.32     37.32 o 
  -8  10   2     5367.27     5176.07     82.47 o 
  -7  10   2      367.19      493.72     27.49 o 
  -6  10   2      722.72      670.12     24.01 o 
  -5  10   2     3305.56     3015.33     49.74 o 
  -4  10   2     3769.72     3875.14     45.39 o 
  -3  10   2     2576.13     2425.61     30.88 o 
  -2  10   2     4407.81     4252.00     48.57 o 
  -1  10   2    18102.03    18262.79    209.20 o 
   0  10   2     6805.64     6910.77    134.83 o 
   1  10   2      560.55      561.22     14.91 o 
   2  10   2    18696.24    18366.63    170.35 o 
   3  10   2    11932.79    11763.00    114.59 o 
   4  10   2     1284.13     1196.02     24.53 o 
   5  10   2        7.36      105.53     13.62 o 
   6  10   2     5440.31     5240.30     80.98 o 
   7  10   2      461.19      448.50     23.18 o 
   8  10   2      369.43      398.70     34.58 o 
   9  10   2       87.99      115.28     29.22 o 
  10  10   2       21.96       95.41     28.32 o 
  11  10   2      426.13      290.68     37.03 o 
 -11  11   2       91.45      101.81     33.84 o 
 -10  11   2       25.87      109.65     28.35 o 
  -9  11   2       35.14       14.56     23.38 o 
  -8  11   2      660.61      743.21     35.42 o 
  -7  11   2      160.65      309.92     24.16 o 
  -6  11   2     1176.04     1277.12     30.18 o 
  -5  11   2        7.25       24.35      8.27 o 
  -4  11   2     1163.68     1020.77     21.18 o 
  -3  11   2     1105.88     1012.75     18.97 o 
  -2  11   2     4556.71     4404.55     50.39 o 
  -1  11   2     5606.55     5670.13     73.46 o 
   0  11   2     1680.51     1630.32     30.05 o 
   1  11   2    22256.97    21817.80    221.12 o 
   2  11   2     4654.94     4606.85     50.04 o 
   3  11   2     1986.87     2128.61     32.78 o 
   4  11   2       89.67       90.98     11.55 o 
   5  11   2     7175.90     6918.24     77.41 o 
   6  11   2      150.89      280.69     19.11 o 
   7  11   2     1285.52     1428.86     55.86 o 
   8  11   2        0.86        6.43     15.80 o 
   9  11   2      366.13      379.47     32.06 o 
  10  11   2      648.25      704.40     40.93 o 
 -11  12   2       10.32        9.83     27.21 o 
 -10  12   2       48.67       33.15     26.99 o 
  -9  12   2       32.32       11.24     23.74 o 
  -8  12   2      502.51      568.26     32.40 o 
  -7  12   2     9259.00     8878.84    118.54 o 
  -6  12   2      175.73      195.95     16.46 o 
  -5  12   2      330.39      408.63     16.72 o 
  -4  12   2      178.49      184.15     11.61 o 
  -3  12   2      578.32      595.65     21.11 o 
  -2  12   2     3349.52     3422.23     41.52 o 
  -1  12   2     2911.26     2767.55     51.93 o 
   0  12   2      860.66      814.22     41.23 o 
   1  12   2    11896.92    11679.96    123.46 o 
   2  12   2     1078.03     1156.41     24.58 o 
   3  12   2     3874.17     3882.89     46.15 o 
   4  12   2       39.61       36.08     10.77 o 
   5  12   2      175.25      226.20     16.27 o 
   6  12   2        2.26       30.44     15.19 o 
   7  12   2     5473.86     5423.87     74.61 o 
   8  12   2      161.53      156.80     21.93 o 
   9  12   2      143.10      202.22     30.90 o 
  10  12   2       79.77      160.86     30.10 o 
 -11  13   2      101.37       40.06     29.32 o 
 -10  13   2      420.33      426.42     34.80 o 
  -9  13   2      169.50      150.92     26.74 o 
  -8  13   2      646.84      727.96     35.09 o 
  -7  13   2        8.34      132.22     23.32 o 
  -6  13   2     1564.23     1633.74     45.18 o 
  -5  13   2     1975.09     1879.36     34.71 o 
  -4  13   2     4971.62     4670.00     53.60 o 
  -3  13   2      118.34      128.88     10.38 o 
  -2  13   2    13430.57    12550.86    144.56 o 
  -1  13   2      299.71      280.18     18.64 o 
   0  13   2     2223.94     2120.47     59.51 o 
   1  13   2     2155.06     2023.19     30.79 o 
   2  13   2     2720.95     2683.76     33.85 o 
   3  13   2     5362.52     5172.25     57.89 o 
   4  13   2     1341.42     1317.41     26.29 o 
   5  13   2       72.95       91.52     14.34 o 
   6  13   2      185.63      224.85     18.70 o 
   7  13   2        3.93      151.64     22.56 o 
   8  13   2       51.52       37.68     32.30 o 
   9  13   2      910.60      984.99     40.10 o 
  10  13   2      672.91      684.91     41.15 o 
 -11  14   2       38.73       11.85     28.18 o 
 -10  14   2      775.45      776.84     41.60 o 
  -9  14   2       27.39       11.96     23.76 o 
  -8  14   2     1751.53     1630.60     44.87 o 
  -7  14   2     1345.35     1153.71     36.49 o 
  -6  14   2     2667.16     2515.01     57.18 o 
  -5  14   2      562.11      608.01     20.42 o 
  -4  14   2      542.37      527.80     20.46 o 
  -3  14   2      115.95      127.89     10.00 o 
  -2  14   2     7774.77     7220.06     87.88 o 
  -1  14   2     1256.60     1152.79     34.62 o 
   0  14   2     5821.99     5954.26     94.32 o 
   1  14   2     4385.03     4109.87     58.54 o 
   2  14   2    20644.45    20201.84    208.89 o 
   3  14   2      451.11      487.89     20.16 o 
   4  14   2     2338.65     2348.92     36.56 o 
   5  14   2     3114.32     3083.51     44.90 o 
   6  14   2     2461.40     2475.09     53.17 o 
   7  14   2       15.78       20.02     19.00 o 
   8  14   2     1019.92     1074.96     35.27 o 
   9  14   2      685.27      821.07     42.91 o 
  10  14   2       84.64      144.25     31.16 o 
 -11  15   2        0.46       -1.27     63.01 o 
 -10  15   2      702.86      749.40     42.07 o 
  -9  15   2      212.53      213.36     28.20 o 
  -8  15   2       38.89       49.51     22.18 o 
  -7  15   2      458.19      511.42     28.59 o 
  -6  15   2      701.08      697.45     26.30 o 
  -5  15   2     1563.35     1432.21     28.34 o 
  -4  15   2     2438.85     2244.76     35.97 o 
  -3  15   2     5610.72     5550.14     66.16 o 
  -2  15   2      934.41      959.99     58.22 o 
  -1  15   2     4511.06     4347.59     62.80 o 
   0  15   2      112.18      145.94     13.46 o 
   1  15   2    13032.68    12535.72    151.56 o 
   2  15   2     4539.73     4387.32     56.42 o 
   3  15   2     1760.91     1805.51     39.15 o 
   4  15   2      952.43     1053.07     25.13 o 
   5  15   2     1479.95     1469.80     31.26 o 
   6  15   2       84.46      116.36     17.26 o 
   7  15   2      812.79      979.96     32.72 o 
   8  15   2      329.00      410.57     27.13 o 
   9  15   2      688.18      758.54     38.45 o 
  10  15   2       78.53      105.75     35.56 o 
 -10  16   2      245.18      261.21     32.94 o 
  -9  16   2       29.60       43.69     24.74 o 
  -8  16   2       21.53       -4.79     21.09 o 
  -7  16   2      756.06      734.27     66.97 o 
  -6  16   2      517.76      564.82     24.45 o 
  -5  16   2       16.85       31.53     18.14 o 
  -4  16   2      625.06      717.73     25.46 o 
  -3  16   2        8.69       59.31     12.35 o 
  -2  16   2     1166.46     1178.83     43.44 o 
  -1  16   2     4826.34     4810.59     58.95 o 
   0  16   2     7989.97     7567.04     98.28 o 
   1  16   2      538.06      579.68     23.10 o 
   2  16   2        0.67       21.95      9.00 o 
   3  16   2       10.49       19.68     13.62 o 
   4  16   2     9825.35     9807.56    113.83 o 
   5  16   2     1667.17     1624.39     32.64 o 
   6  16   2      187.62      197.17     18.97 o 
   7  16   2     3645.52     3747.20     59.78 o 
   8  16   2     1048.48     1025.58     40.56 o 
   9  16   2       27.28       89.65     38.67 o 
  10  16   2      376.88      361.11     42.98 o 
 -10  17   2       53.69       54.82     27.59 o 
  -9  17   2      236.55      192.89     27.73 o 
  -8  17   2      461.38      505.98     35.50 o 
  -7  17   2      590.73      521.69     28.67 o 
  -6  17   2      602.89      560.12     24.36 o 
  -5  17   2       73.18      118.52     14.35 o 
  -4  17   2     8636.00     8109.44     94.06 o 
  -3  17   2     1343.57     1360.48     32.52 o 
  -2  17   2     3815.82     3651.95     53.38 o 
  -1  17   2      437.31      555.21     18.38 o 
   0  17   2     1208.93     1149.21     41.19 o 
   1  17   2     3216.35     2965.15     42.33 o 
   2  17   2     3065.26     3003.41     50.61 o 
   3  17   2     1626.54     1678.43     44.20 o 
   4  17   2       23.78      149.35     16.90 o 
   5  17   2       91.55       95.53     22.74 o 
   6  17   2       11.79       19.56     20.56 o 
   7  17   2       27.83      168.95     23.81 o 
   8  17   2       15.16       32.48     24.52 o 
   9  17   2      504.39      496.68     49.52 o 
  10  17   2      323.03      247.71     85.16 o 
 -10  18   2      335.72      271.52     33.46 o 
  -9  18   2       50.45       22.57     24.64 o 
  -8  18   2      289.53      217.09     49.16 o 
  -7  18   2      617.93      634.47     35.39 o 
  -6  18   2      408.87      418.27     22.58 o 
  -5  18   2     3365.16     3192.11     86.63 o 
  -4  18   2     2030.75     2048.84     43.07 o 
  -3  18   2     1144.30     1161.12     29.74 o 
  -2  18   2      424.03      414.98     27.61 o 
  -1  18   2     9841.05     9929.20    125.84 o 
   0  18   2      286.29      289.08     18.55 o 
   1  18   2       13.56       43.95     13.45 o 
   2  18   2        0.62       32.63     14.10 o 
   3  18   2     5697.70     5749.86     83.64 o 
   4  18   2     3219.72     3271.81     51.78 o 
   5  18   2     1718.60     1726.10     39.22 o 
   6  18   2      320.18      359.35     25.20 o 
   7  18   2      287.44      291.41     26.51 o 
   8  18   2       42.24       26.19     28.71 o 
   9  18   2      456.84      412.52     49.26 o 
  10  18   2       75.86      118.11     45.60 o 
 -10  19   2        5.14       -7.46     41.96 o 
  -9  19   2      169.16      209.96     39.92 o 
  -8  19   2      429.49      537.53     48.14 o 
  -7  19   2      122.68      109.59     36.31 o 
  -6  19   2      212.76      217.98     21.63 o 
  -5  19   2     2112.89     2093.46     74.50 o 
  -4  19   2     1088.20     1249.16     36.54 o 
  -3  19   2        7.70       34.02     15.55 o 
  -2  19   2     3970.67     3896.79     69.93 o 
  -1  19   2     1789.64     1928.69     40.20 o 
   0  19   2      596.96      660.78     25.01 o 
   1  19   2     3103.36     2969.37     51.56 o 
   2  19   2     4110.15     3931.80     63.26 o 
   3  19   2      126.53      226.39     30.29 o 
   4  19   2      817.03      942.47     42.31 o 
   5  19   2       35.92       59.12     21.65 o 
   6  19   2      607.38      638.48     34.84 o 
   7  19   2      156.09      159.21     28.38 o 
   8  19   2      409.95      404.37     38.75 o 
   9  19   2      161.08      157.58     44.47 o 
 -10  20   2       41.88       -5.32     42.78 o 
  -9  20   2        7.01       -6.75     38.68 o 
  -8  20   2     1503.44     1622.98    156.77 o 
  -7  20   2       19.50       22.82     53.01 o 
  -6  20   2       36.08       36.42     20.13 o 
  -5  20   2      481.65      503.46     29.29 o 
  -4  20   2       28.45       26.26     17.28 o 
  -3  20   2     4383.10     4583.56     71.55 o 
  -2  20   2      129.58      187.34     22.21 o 
  -1  20   2      476.92      478.64     23.57 o 
   0  20   2       49.31       69.37     15.00 o 
   1  20   2      213.39      241.43     20.92 o 
   2  20   2       74.40      101.74     17.61 o 
   3  20   2     2513.44     2343.87    127.68 o 
   4  20   2     3399.01     3160.48    231.57 o 
   5  20   2      941.58      979.63     37.46 o 
   6  20   2       55.94       37.73     23.88 o 
   7  20   2      112.31      103.66     30.25 o 
   8  20   2      160.79      110.66     32.66 o 
   9  20   2      184.40      207.04    130.89 o 
  -9  21   2       19.96        9.90     38.37 o 
  -8  21   2       93.20      172.98     40.06 o 
  -7  21   2     2217.73     2277.59     74.05 o 
  -6  21   2      767.71      672.94    111.26 o 
  -5  21   2       16.65       13.42     18.75 o 
  -4  21   2      193.95      214.09     25.33 o 
  -3  21   2     2604.72     2779.75     53.32 o 
  -2  21   2     1988.35     1863.32     42.84 o 
  -1  21   2     1921.98     1894.60     41.78 o 
   0  21   2        2.36        9.39     14.15 o 
   1  21   2      739.90      762.65     28.55 o 
   2  21   2     1238.97     1182.05     34.67 o 
   3  21   2      476.94      584.37     29.05 o 
   4  21   2       91.41      124.14     26.97 o 
   5  21   2      128.97      156.37     24.67 o 
   6  21   2      107.01       96.81     45.59 o 
   7  21   2      352.82      357.67     32.70 o 
   8  21   2        0.46      -29.09     29.09 o 
   9  21   2       41.16        7.25     40.70 o 
  -9  22   2       38.98      -18.66     62.53 o 
  -8  22   2       81.63      131.02     39.72 o 
  -7  22   2     2282.44     2323.06    116.42 o 
  -6  22   2        9.56       16.92     16.62 o 
  -5  22   2       25.67       11.23     19.40 o 
  -4  22   2      705.29      798.64     36.94 o 
  -3  22   2     1493.48     1583.01     45.53 o 
  -2  22   2      557.56      610.17     28.23 o 
  -1  22   2     1005.07      931.71     37.40 o 
   0  22   2      717.42      644.18     27.23 o 
   1  22   2     6948.30     6707.32     95.26 o 
   2  22   2     1177.37      997.36     33.89 o 
   3  22   2      335.10      367.88     25.39 o 
   4  22   2     1052.38     1049.11     46.81 o 
   5  22   2       83.37       56.63     28.17 o 
   6  22   2      131.84      137.24     26.71 o 
   7  22   2      128.71      177.85     29.81 o 
   8  22   2        6.23       26.05     31.60 o 
   9  22   2        3.31      -39.16     39.16 o 
  -9  23   2       65.90      -43.87     63.70 o 
  -8  23   2      109.50      195.30     66.04 o 
  -7  23   2      235.70      352.25     67.91 o 
  -6  23   2     2279.91     2125.98    179.47 o 
  -5  23   2     1228.20     1182.89     39.44 o 
  -4  23   2        9.55       -2.84     18.46 o 
  -3  23   2     1967.88     1751.89     48.66 o 
  -2  23   2     4381.36     4436.31     81.60 o 
  -1  23   2      363.90      381.55     24.25 o 
   0  23   2       35.84       14.53     16.28 o 
   1  23   2      363.10      490.96     26.86 o 
   2  23   2      254.40      244.18     22.78 o 
   3  23   2     1079.31      941.99     34.45 o 
   4  23   2      408.16      442.03     29.56 o 
   5  23   2     1090.66     1146.35     85.69 o 
   6  23   2       11.01       58.43     25.55 o 
   7  23   2       16.26       31.09     27.09 o 
   8  23   2      147.87      130.01     58.39 o 
   9  23   2       14.19      -46.49     65.31 o 
  -9  24   2       49.05      -37.77     65.35 o 
  -8  24   2     1806.70     1824.87    115.03 o 
  -7  24   2      118.36      253.23     64.49 o 
  -6  24   2      416.59      377.30     45.34 o 
  -5  24   2      160.18      187.64     31.10 o 
  -4  24   2      188.31      219.50     40.58 o 
  -3  24   2      161.83      163.79     34.39 o 
  -2  24   2     1698.24     1727.77     86.24 o 
  -1  24   2      902.27      888.42     44.99 o 
   0  24   2     2870.32     2839.89     54.97 o 
   1  24   2      359.13      415.97     33.86 o 
   2  24   2      469.91      502.27     27.98 o 
   3  24   2      731.78      728.62     67.06 o 
   4  24   2      312.98      333.02     28.07 o 
   5  24   2      372.35      434.00     38.81 o 
   6  24   2      710.27      706.78     46.43 o 
   7  24   2      138.73      143.75     30.24 o 
   8  24   2       20.91      -50.30     50.30 o 
  -8  25   2     1355.27     1651.63    111.82 o 
  -7  25   2      951.04      985.78     92.08 o 
  -6  25   2       80.95      118.98     40.91 o 
  -5  25   2      554.99      616.71     41.59 o 
  -4  25   2      694.32      738.10     74.27 o 
  -3  25   2       17.61       -4.15     30.84 o 
  -2  25   2     1030.50     1123.85     59.19 o 
  -1  25   2     6085.46     6123.35    111.20 o 
   0  25   2      697.11      683.59     40.61 o 
   1  25   2        0.35       -2.72     24.67 o 
   2  25   2       81.66       75.14     27.69 o 
   3  25   2     1957.70     2093.02    115.42 o 
   4  25   2       29.26       42.20     27.92 o 
   5  25   2      142.33      171.63     26.87 o 
   6  25   2      412.54      448.80     56.54 o 
   7  25   2      955.72     1006.26    100.34 o 
   8  25   2       21.28       32.61     38.91 o 
  -8  26   2       17.89       37.47     64.04 o 
  -7  26   2     1549.85     1617.72    106.69 o 
  -6  26   2      907.70     1087.84     67.65 o 
  -5  26   2       79.85       67.63     26.21 o 
  -4  26   2      654.07      703.44     51.35 o 
  -3  26   2       63.19      130.97     36.50 o 
  -2  26   2      141.41      207.50     38.80 o 
  -1  26   2      528.74      738.53     68.87 o 
   0  26   2     2707.25     2657.06     69.08 o 
   1  26   2     1373.18     1293.22     51.46 o 
   2  26   2       17.53       11.78     25.71 o 
   3  26   2      301.02      383.22     36.27 o 
   4  26   2      504.60      603.53     42.82 o 
   5  26   2      216.97      314.84     38.00 o 
   6  26   2      131.93      122.99     34.41 o 
   7  26   2      166.58      235.71     55.11 o 
   8  26   2      172.74      219.93     71.56 o 
  -7  27   2      363.42      566.66     81.27 o 
  -6  27   2     1032.04     1162.53     79.95 o 
  -5  27   2       39.72       32.74     22.99 o 
  -4  27   2      282.25      277.87     42.11 o 
  -3  27   2     2932.68     2844.03     72.83 o 
  -2  27   2     3710.71     3805.99     84.54 o 
  -1  27   2      584.17      682.42     43.63 o 
   0  27   2        2.63       47.82     28.70 o 
   1  27   2     1278.56     1328.36     52.56 o 
   2  27   2      425.18      415.80     37.01 o 
   3  27   2      256.37      252.13     33.95 o 
   4  27   2      486.70      604.22     43.08 o 
   5  27   2     1686.40     1796.54     62.86 o 
   6  27   2       77.47       62.77     47.52 o 
   7  27   2        9.51      -33.03     33.03 o 
  -6  28   2      451.48      375.01     76.44 o 
  -4  28   2       29.31       42.02     37.13 o 
  -3  28   2      132.32      203.13     34.74 o 
  -2  28   2        0.42       92.33     31.72 o 
  -1  28   2     1223.21     1151.16     92.06 o 
   0  28   2      190.36      227.94     42.31 o 
   1  28   2      836.73      905.38     51.33 o 
   2  28   2        5.23       19.52     28.28 o 
   3  28   2        4.97       46.82     29.51 o 
   4  28   2      743.43      873.30     49.37 o 
   5  28   2     1035.39     1082.61     57.27 o 
   6  28   2       23.90       69.30     34.83 o 
   7  28   2       60.83      118.12     37.74 o 
  -4  29   2     1126.64     1299.55     99.26 o 
  -3  29   2      146.96      227.87     46.81 o 
  -2  29   2      499.97      572.62     56.11 o 
  -1  29   2     2428.06     2648.59    136.58 o 
   0  29   2     1593.93     1631.45     76.90 o 
   1  29   2     1068.64     1103.15     69.69 o 
   2  29   2        0.52        2.79     39.10 o 
   3  29   2     1152.21     1176.22     71.48 o 
   4  29   2      142.50      209.43     50.61 o 
   5  29   2        0.22       63.71     48.09 o 
   6  29   2      685.14      579.52     66.34 o 
   7  29   2      604.74      584.66     69.48 o 
  -4  30   2      634.62      625.62    100.28 o 
  -3  30   2     1269.65     1329.38     73.75 o 
  -2  30   2       21.71       81.49     43.86 o 
  -1  30   2      108.11      154.29     66.65 o 
   0  30   2      995.90     1066.65     69.86 o 
   1  30   2      174.15      178.59     47.54 o 
   2  30   2      114.06       74.56     44.04 o 
   3  30   2      288.37      301.58     52.61 o 
   4  30   2      810.56      824.97     70.18 o 
   5  30   2      479.99      574.66     65.90 o 
   6  30   2       51.05      116.42     53.42 o 
  -4  31   2      204.47      271.59     51.83 o 
  -3  31   2      202.76      208.47     49.84 o 
  -2  31   2      569.87      658.73     59.15 o 
  -1  31   2      338.20      224.57     71.81 o 
   0  31   2       31.28       38.92     40.56 o 
   1  31   2      185.52      184.32     47.34 o 
   2  31   2       19.09       64.42     42.87 o 
   3  31   2       10.19       14.32     41.84 o 
   4  31   2      159.90      249.02     57.21 o 
   5  31   2      481.88      465.96     63.85 o 
   6  31   2      176.06       85.04     51.04 o 
  -5  32   2      530.71      496.47     86.34 o 
  -4  32   2      798.30      746.45     66.40 o 
  -3  32   2       46.38       61.12     46.12 o 
  -2  32   2      348.37      342.19     76.40 o 
  -1  32   2      306.63      419.49     80.14 o 
   0  32   2       93.44       60.58     43.63 o 
   1  32   2       75.40      139.17     65.01 o 
   2  32   2      472.19      517.60     61.98 o 
   3  32   2        3.79      -28.76     43.29 o 
   4  32   2      738.05      924.34    177.46 o 
   5  32   2       24.38       56.89     49.69 o 
  -5  33   2       13.98      -34.91     68.53 o 
  -4  33   2      112.43      162.33     52.43 o 
  -3  33   2      181.37      216.60     53.39 o 
  -2  33   2        1.52       68.01     46.02 o 
  -1  33   2      505.57      650.13     83.97 o 
   0  33   2      783.25      703.60     94.03 o 
   1  33   2      152.64       93.60     48.17 o 
   2  33   2       19.56       30.83     46.66 o 
   3  33   2       28.87       35.30     46.84 o 
   4  33   2        8.96       51.09     48.94 o 
   5  33   2      124.23       64.13     52.09 o 
  -5  34   2        8.65       18.04     74.40 o 
  -4  34   2        2.81        9.67     50.12 o 
  -3  34   2      822.30      752.92     67.88 o 
  -2  34   2       12.46      -26.18     47.82 o 
  -1  34   2       73.36      138.51     49.58 o 
   0  34   2       22.64      -46.85     67.17 o 
   1  34   2      416.93      428.18     61.46 o 
   2  34   2      355.24      387.07     63.25 o 
   3  34   2      616.59      627.93     69.56 o 
   4  34   2       10.53      -24.89     48.07 o 
  -4  35   2       36.44       99.25     54.12 o 
  -3  35   2        0.18      126.59     53.36 o 
  -2  35   2       64.73      140.14     51.78 o 
  -1  35   2      237.32      300.78     57.89 o 
   0  35   2      214.99      262.72     84.03 o 
   1  35   2      182.53      296.15     60.37 o 
   2  35   2       51.01       40.85     49.24 o 
   3  35   2       37.68      105.12     53.62 o 
  -3  36   2       66.36      134.51     53.83 o 
  -2  36   2       68.16       89.08     54.45 o 
  -1  36   2       32.05       64.01     51.84 o 
   0  36   2      127.90       50.94     78.19 o 
   1  36   2     1015.30     1068.35     82.34 o 
   2  36   2      147.84      158.74     55.82 o 
   3  36   2        1.64      -14.97     81.61 o 
  -2  37   2        1.83       54.79     53.48 o 
  -1  37   2        2.34       77.70     53.76 o 
   0  37   2      282.04      213.68     59.52 o 
   1  37   2       80.25      203.47     91.07 o 
 -11   0   3       68.58       16.05     38.98 o 
  -9   0   3     2539.08     2438.57     83.53 o 
  -7   0   3      590.48      635.08     40.24 o 
  -5   0   3      805.99      908.91     37.98 o 
  -3   0   3     5074.99     5079.06     92.26 o 
  -1   0   3    20535.91    21804.57    344.26 o 
   1   0   3    30883.18    31486.82    470.38 o 
   3   0   3    18906.52    18160.60    364.42 o 
   5   0   3        8.90      -17.30     17.99 o 
   9   0   3       71.82      153.45     36.88 o 
  11   0   3      959.77      957.28     72.13 o 
 -11   1   3       40.98       39.67     32.62 o 
 -10   1   3       86.06      166.64     33.82 o 
  -9   1   3      174.54      267.92     30.45 o 
  -8   1   3      327.99      335.48     25.59 o 
  -7   1   3      994.56     1077.17     33.56 o 
  -6   1   3     3340.65     3187.90     53.94 o 
  -5   1   3    10212.82     9899.17    122.08 o 
  -4   1   3     7149.68     7006.04     88.27 o 
  -3   1   3     1645.41     1855.95     31.24 o 
  -2   1   3    16844.72    17609.66    176.73 o 
  -1   1   3    59451.71    61635.54    600.82 o 
   0   1   3      818.77      888.94     16.85 o 
   1   1   3     3386.02     3569.28     51.49 o 
   2   1   3       23.78       86.60      8.21 o 
   3   1   3    22816.37    22748.84    211.00 o 
   4   1   3       28.04       46.33     10.30 o 
   5   1   3       18.35       28.88     11.81 o 
   6   1   3     2011.61     1904.50     35.80 o 
   7   1   3     9678.73     9637.56    147.81 o 
   8   1   3     4520.31     4433.54     74.68 o 
   9   1   3      916.20      822.00     37.77 o 
  10   1   3       99.63      108.92     30.37 o 
  11   1   3      513.66      576.05     41.06 o 
 -11   2   3       55.52       38.39     32.05 o 
 -10   2   3     1584.12     1464.34     55.33 o 
  -9   2   3       33.10       67.68     23.27 o 
  -8   2   3       15.19      -18.80     18.80 o 
  -7   2   3      399.14      449.92     25.42 o 
  -6   2   3      548.62      604.60     26.94 o 
  -5   2   3       49.39       55.65     12.29 o 
  -4   2   3     1823.74     2038.19     39.37 o 
  -3   2   3      136.65      146.80     12.41 o 
  -2   2   3    27046.72    28674.06    258.41 o 
  -1   2   3     5335.05     5627.43     78.63 o 
   0   2   3      242.59      364.77     10.60 o 
   1   2   3     1477.95     1547.41     21.69 o 
   2   2   3    17202.54    17004.45    158.48 o 
   3   2   3     1004.60     1130.16     34.18 o 
   4   2   3      729.14      768.44     20.92 o 
   5   2   3      197.68      266.17     15.91 o 
   6   2   3      149.63      225.00     17.53 o 
   7   2   3      129.04      370.09     26.77 o 
   8   2   3     1281.22     1960.43     86.63 o 
   9   2   3       15.66       67.69     24.85 o 
  10   2   3      288.31      246.28     31.51 o 
  11   2   3        7.28       65.42     31.56 o 
 -11   3   3       16.31       27.41     30.43 o 
 -10   3   3       53.55       81.44     30.98 o 
  -9   3   3     1063.18     1084.29     49.10 o 
  -8   3   3      607.71      678.01     32.77 o 
  -7   3   3     4199.72     3986.36     65.72 o 
  -6   3   3     2320.20     2221.07     43.47 o 
  -5   3   3       29.78       31.49     12.14 o 
  -4   3   3      406.15      517.01     24.74 o 
  -3   3   3      736.37      791.47     44.32 o 
  -2   3   3    37815.19    39543.15    354.06 o 
  -1   3   3     3687.41     3681.83     39.29 o 
   0   3   3    39246.64    40311.97    360.11 o 
   1   3   3     1206.37     1360.53     22.06 o 
   2   3   3     7829.09     7738.25     77.40 o 
   3   3   3     1748.38     1873.47     32.79 o 
   4   3   3     3343.49     3000.11     40.51 o 
   5   3   3     7833.85     7730.60     84.45 o 
   6   3   3     2209.72     2274.00     46.73 o 
   7   3   3     1858.66     1894.35     50.91 o 
   8   3   3     5956.55     5880.84     82.09 o 
   9   3   3        0.20       -8.85     22.86 o 
  10   3   3      168.78      183.15     31.59 o 
  11   3   3       11.73      107.70     32.07 o 
 -11   4   3        6.62       -7.88     26.48 o 
 -10   4   3       58.38      155.84     28.27 o 
  -9   4   3     1021.43      981.15     44.22 o 
  -8   4   3      310.19      259.22     24.83 o 
  -7   4   3      956.32     1101.39     34.32 o 
  -6   4   3      850.02      890.98     28.90 o 
  -5   4   3     1285.21     1185.80     30.46 o 
  -4   4   3     2382.74     2352.45     45.73 o 
  -3   4   3    19412.75    19991.64    200.42 o 
  -2   4   3    22234.35    23245.13    211.08 o 
  -1   4   3     8635.30     9086.99     86.33 o 
   0   4   3      351.14      392.53     14.64 o 
   1   4   3     2602.66     2673.60     31.37 o 
   2   4   3     9252.04     9175.66     89.92 o 
   3   4   3     2948.21     2892.54     37.77 o 
   4   4   3     3254.86     3152.92     41.91 o 
   5   4   3      170.81      234.26     15.70 o 
   6   4   3      288.42      310.91     19.14 o 
   7   4   3      513.99      767.49     42.38 o 
   8   4   3      496.12      793.82     50.37 o 
   9   4   3       73.23       92.30     25.45 o 
  10   4   3      164.18      223.00     46.26 o 
  11   4   3      400.00      351.17     37.23 o 
 -11   5   3      193.43      157.23     40.27 o 
 -10   5   3     1432.50     1336.49     45.72 o 
  -9   5   3      721.38      697.65     53.49 o 
  -8   5   3      384.02      362.57     27.04 o 
  -7   5   3       53.21       70.80     17.45 o 
  -6   5   3       46.81       76.97     20.78 o 
  -5   5   3     4411.74     4242.48     62.57 o 
  -4   5   3    31899.70    30920.92    343.23 o 
  -3   5   3      985.21     1090.29     23.34 o 
  -2   5   3     2345.97     2466.78     29.08 o 
  -1   5   3    17741.80    18441.90    168.47 o 
   0   5   3      699.70      657.44     15.12 o 
   1   5   3     9458.31     9624.75     92.23 o 
   2   5   3      397.25      506.64     14.18 o 
   3   5   3     6151.70     5903.27     63.68 o 
   4   5   3    12914.11    12569.36    124.61 o 
   5   5   3        7.63       26.16     18.65 o 
   6   5   3       44.90       58.22     14.88 o 
   7   5   3     3280.08     3270.68     63.56 o 
   8   5   3       69.08      118.30     21.65 o 
   9   5   3      409.13      320.12     32.40 o 
  10   5   3      653.36      668.77     49.50 o 
  11   5   3      225.56      286.61     36.64 o 
 -11   6   3       30.00      -14.29     26.11 o 
 -10   6   3       10.29       97.38     40.36 o 
  -9   6   3      221.59      429.45     30.44 o 
  -8   6   3      584.50      660.14     32.94 o 
  -7   6   3      364.87      501.16     26.78 o 
  -6   6   3     1866.32     1819.26     38.99 o 
  -5   6   3      344.71      470.38     28.19 o 
  -4   6   3     5656.66     5449.99     64.23 o 
  -3   6   3     2850.62     2832.37     33.48 o 
  -2   6   3     5178.98     5230.89     53.30 o 
  -1   6   3       93.14      142.10     12.57 o 
   0   6   3      161.36      208.51      9.53 o 
   1   6   3     9505.44     9336.37     89.82 o 
   2   6   3    14148.03    14059.53    132.99 o 
   3   6   3        2.83       37.63      8.44 o 
   4   6   3     1315.79     1354.97     26.63 o 
   5   6   3      198.47      381.74     30.51 o 
   6   6   3      961.92      927.29     27.32 o 
   7   6   3      334.56      368.74     28.38 o 
   8   6   3      284.45      280.76     24.50 o 
   9   6   3        6.25      -17.52     17.69 o 
  10   6   3      509.79      556.02     37.32 o 
  11   6   3      137.35      211.83     75.72 o 
 -11   7   3       20.59       26.41     26.36 o 
 -10   7   3        0.45       26.80     26.09 o 
  -9   7   3     3758.44     3577.04     68.17 o 
  -8   7   3       47.46       -0.65     21.67 o 
  -7   7   3     6210.52     5827.90     85.73 o 
  -6   7   3       18.95       77.30     18.74 o 
  -5   7   3    20329.30    19405.65    247.93 o 
  -4   7   3     2785.91     2815.97     38.81 o 
  -3   7   3     1489.90     1306.35     20.80 o 
  -2   7   3     2914.72     3028.01     34.30 o 
  -1   7   3     7336.43     7462.69     80.42 o 
   0   7   3      425.32      509.44     16.92 o 
   1   7   3     1438.75     1542.12     24.07 o 
   2   7   3     1166.52     1159.08     20.22 o 
   3   7   3     8024.36     7961.59     81.90 o 
   4   7   3      131.87      191.47     20.25 o 
   5   7   3    13639.61    13098.59    132.23 o 
   6   7   3      513.20      540.72     23.02 o 
   7   7   3      557.40      503.42     24.52 o 
   8   7   3      249.08      247.70     23.88 o 
   9   7   3        3.81      -18.27     18.27 o 
  10   7   3      254.05      343.98     39.36 o 
 -11   8   3      334.77      340.44     35.29 o 
 -10   8   3      482.51      616.37     37.15 o 
  -9   8   3        7.26      221.32     43.45 o 
  -8   8   3       11.33      -15.06     32.69 o 
  -7   8   3     1295.97     1416.66     38.85 o 
  -6   8   3      609.52      597.33     30.19 o 
  -5   8   3     6372.27     6338.88     84.24 o 
  -4   8   3      407.90      541.09     18.13 o 
  -3   8   3     4391.90     4117.30     45.30 o 
  -2   8   3     4101.67     3874.80     41.82 o 
  -1   8   3      939.01      994.57     18.39 o 
   0   8   3     2649.30     2544.44     33.38 o 
   1   8   3     6592.07     6340.89     71.18 o 
   2   8   3     2210.40     2147.09     28.88 o 
   3   8   3     9864.70     9673.19     97.02 o 
   4   8   3     6116.09     6030.66     67.58 o 
   5   8   3     1324.69     1607.74     31.80 o 
   6   8   3       88.35       67.26     15.43 o 
   7   8   3      682.25      682.80     28.70 o 
   8   8   3      240.62      189.78     22.64 o 
   9   8   3      220.98      125.15     33.78 o 
  10   8   3      404.39      445.90     36.43 o 
 -11   9   3      130.54      144.19     30.18 o 
 -10   9   3      812.30      823.91     39.83 o 
  -9   9   3      208.77      315.37     29.61 o 
  -8   9   3        3.05      -10.11     19.59 o 
  -7   9   3      819.17      839.71     37.39 o 
  -6   9   3      715.83      742.55     33.66 o 
  -5   9   3      804.92      856.02     23.87 o 
  -4   9   3    10821.11    10497.26    112.50 o 
  -3   9   3       94.86      154.90      9.10 o 
  -2   9   3        7.97       27.49      5.90 o 
  -1   9   3     4230.57     4324.71     50.89 o 
   0   9   3      103.33      132.49     11.52 o 
   1   9   3     2414.11     2461.03     33.91 o 
   2   9   3       23.32       52.45      7.64 o 
   3   9   3     2389.21     2428.92     33.85 o 
   4   9   3    14495.67    13952.24    137.54 o 
   5   9   3     3679.61     3742.36     50.68 o 
   6   9   3       76.80       51.89     16.18 o 
   7   9   3      512.17      529.59     25.00 o 
   8   9   3      393.65      329.84     28.19 o 
   9   9   3       31.27       25.52     24.54 o 
  10   9   3       96.43      211.08     31.15 o 
 -11  10   3      447.94      480.71     43.64 o 
 -10  10   3      369.78      431.30     36.80 o 
  -9  10   3     1743.04     1734.41     47.82 o 
  -8  10   3       73.95       49.37     21.25 o 
  -7  10   3       32.08      111.23     20.16 o 
  -6  10   3     3869.13     3839.68     95.93 o 
  -5  10   3     3207.27     3131.13     45.20 o 
  -4  10   3     7097.50     6739.45     77.05 o 
  -3  10   3      449.75      545.00     15.08 o 
  -2  10   3     2532.28     2646.49     31.55 o 
  -1  10   3    19400.47    18526.48    214.06 o 
   0  10   3     7243.95     7425.97    104.82 o 
   1  10   3     1460.79     1443.61     24.27 o 
   2  10   3     4277.46     4199.33     66.34 o 
   3  10   3      133.57      153.58     11.00 o 
   4  10   3      714.31      842.54     22.91 o 
   5  10   3     3326.48     3379.37     47.53 o 
   6  10   3      669.23      692.53     25.84 o 
   7  10   3      152.98      155.10     19.37 o 
   8  10   3        2.19       -4.49     18.50 o 
   9  10   3       11.73      -13.09     22.20 o 
  10  10   3      585.54      576.41     39.41 o 
 -11  11   3        7.32       29.85     27.06 o 
 -10  11   3       16.66      193.43     29.21 o 
  -9  11   3     1428.88     1478.01     45.07 o 
  -8  11   3      206.31      231.54     25.01 o 
  -7  11   3     5090.27     4918.24     76.89 o 
  -6  11   3     3037.99     2972.92    157.98 o 
  -5  11   3     2203.81     2167.21     41.36 o 
  -4  11   3     7645.89     7211.62     81.72 o 
  -3  11   3      198.40      206.99     10.20 o 
  -2  11   3     2818.34     2715.00     36.86 o 
  -1  11   3       39.15      103.34     11.68 o 
   0  11   3      668.41      722.22     22.64 o 
   1  11   3     2945.79     3009.34     48.08 o 
   2  11   3     1868.03     1814.35     33.24 o 
   3  11   3      839.49      771.73     19.59 o 
   4  11   3       13.08       46.13     11.36 o 
   5  11   3      904.60     1028.08     27.32 o 
   6  11   3      100.45       89.09     16.49 o 
   7  11   3      845.72      832.47     30.07 o 
   8  11   3      662.88      642.28     29.27 o 
   9  11   3       60.17       59.84     23.63 o 
  10  11   3      687.90      717.39     42.16 o 
 -11  12   3        5.89      -17.40     26.33 o 
 -10  12   3     2004.24     1843.21     52.10 o 
  -9  12   3       58.32      160.02     26.31 o 
  -8  12   3      446.97      456.95     29.82 o 
  -7  12   3       39.71       85.11     20.57 o 
  -6  12   3     1176.58     1180.47     85.52 o 
  -5  12   3     5569.10     5498.06     68.46 o 
  -4  12   3      320.85      372.78     18.35 o 
  -3  12   3      691.93      643.28     18.75 o 
  -2  12   3     6696.69     6431.50     73.01 o 
  -1  12   3      497.23      508.68     19.83 o 
   0  12   3     8765.11     8275.69    104.97 o 
   1  12   3      579.07      545.81     21.74 o 
   2  12   3     5077.76     4589.39     57.82 o 
   3  12   3     2755.82     2551.09     35.27 o 
   4  12   3     2922.65     2878.86     40.71 o 
   5  12   3     1243.40     1374.46     30.61 o 
   6  12   3      272.47      270.42     19.55 o 
   7  12   3       45.51       45.19     21.04 o 
   8  12   3       45.61      113.69     20.88 o 
   9  12   3      780.73      808.54     35.23 o 
  10  12   3      246.78      271.89     34.23 o 
 -11  13   3        4.15       12.27     28.85 o 
 -10  13   3        1.68      120.86     27.54 o 
  -9  13   3        2.47       94.34     25.42 o 
  -8  13   3      294.00      297.14     26.97 o 
  -7  13   3      158.38      128.06     30.67 o 
  -6  13   3      224.12      286.94     21.62 o 
  -5  13   3      456.23      556.07     21.79 o 
  -4  13   3      381.67      434.59     17.27 o 
  -3  13   3     4380.46     4008.16     46.01 o 
  -2  13   3      288.01      316.45     16.32 o 
  -1  13   3     6308.76     6332.80     84.40 o 
   0  13   3      138.42      138.76     13.78 o 
   1  13   3     1905.51     1798.35     42.29 o 
   2  13   3     1116.03     1050.11     19.67 o 
   3  13   3     3293.53     3533.54     44.18 o 
   4  13   3      938.61     1051.25     28.22 o 
   5  13   3     7477.52     7521.49     84.54 o 
   6  13   3      473.04      403.77     21.74 o 
   7  13   3     1013.12      981.66     31.12 o 
   8  13   3     1346.99     1281.74     42.07 o 
   9  13   3      239.09      326.25     28.66 o 
  10  13   3       12.68       80.45     33.41 o 
 -11  14   3       22.80       -8.55     27.10 o 
 -10  14   3        4.24        1.32     25.01 o 
  -9  14   3     2341.13     2296.25     74.52 o 
  -8  14   3     1229.85     1288.96     40.15 o 
  -7  14   3      202.30      303.12     38.26 o 
  -6  14   3      197.01      184.29     20.00 o 
  -5  14   3     1220.67     1160.10     27.78 o 
  -4  14   3       16.72       38.82     10.58 o 
  -3  14   3      196.11      261.12     12.78 o 
  -2  14   3      154.79      168.55     10.90 o 
  -1  14   3    22953.63    22422.47    260.30 o 
   0  14   3      498.39      564.13     22.31 o 
   1  14   3       23.10       17.29     11.79 o 
   2  14   3      967.88      927.95     18.62 o 
   3  14   3     1232.43     1313.70     26.86 o 
   4  14   3     3501.72     3551.11     47.18 o 
   5  14   3     2119.87     2248.79     38.29 o 
   6  14   3        2.81       23.23     18.60 o 
   7  14   3        4.99       53.18     18.48 o 
   8  14   3      305.13      317.45     24.62 o 
   9  14   3        2.48       41.02     27.18 o 
  10  14   3      174.50      185.62     79.58 o 
 -10  15   3       67.20      112.38     27.91 o 
  -9  15   3       56.74      254.20     57.00 o 
  -8  15   3        5.54       29.33     17.66 o 
  -7  15   3      176.73      245.04     23.53 o 
  -6  15   3      476.20      549.70     26.81 o 
  -5  15   3     1086.86     1054.28     27.06 o 
  -4  15   3     9206.15     8791.67    111.87 o 
  -3  15   3     2573.81     2617.21     34.82 o 
  -2  15   3     2072.42     2027.71     39.73 o 
  -1  15   3     6566.13     6500.75    107.63 o 
   0  15   3      670.83      572.58     25.03 o 
   1  15   3      883.20      858.06     27.54 o 
   2  15   3       19.66       41.47      9.96 o 
   3  15   3      693.85      787.54     28.43 o 
   4  15   3     3150.66     3144.77     50.25 o 
   5  15   3        0.01       43.87     17.83 o 
   6  15   3     1263.76     1298.39     36.94 o 
   7  15   3      855.29      802.43     41.86 o 
   8  15   3      143.28      124.33     30.49 o 
   9  15   3        2.96       40.54     32.56 o 
  10  15   3     1301.90     1195.40     86.53 o 
 -10  16   3      636.77      677.71     40.68 o 
  -9  16   3      178.28      273.90     35.54 o 
  -8  16   3       58.06       61.68     16.50 o 
  -7  16   3      784.80      738.60     31.49 o 
  -6  16   3      305.27      294.47     22.46 o 
  -5  16   3      249.63      342.50     18.60 o 
  -4  16   3        7.18       80.42     12.28 o 
  -3  16   3     4751.74     4673.71     70.04 o 
  -2  16   3     4157.65     4098.86     62.97 o 
  -1  16   3      194.56      266.98     18.20 o 
   0  16   3     1515.67     1441.54     37.67 o 
   1  16   3      190.45      204.30     17.36 o 
   2  16   3     2245.03     2214.27     44.49 o 
   3  16   3      414.83      408.55     24.49 o 
   4  16   3     1027.98     1020.31     36.03 o 
   5  16   3      713.85      866.82     41.92 o 
   6  16   3     1837.50     1737.42     61.27 o 
   7  16   3      219.24      197.99     29.23 o 
   8  16   3       47.85       14.01     27.24 o 
   9  16   3      606.18      596.69     55.75 o 
  10  16   3       35.45      276.05     76.54 o 
 -10  17   3       77.73       69.55     42.53 o 
  -9  17   3      678.38      704.81     69.42 o 
  -8  17   3       66.68       74.79     22.64 o 
  -7  17   3      291.48      390.33     26.82 o 
  -6  17   3        6.00      -17.38     20.39 o 
  -5  17   3      563.21      593.67     31.88 o 
  -4  17   3        4.93       48.56     18.05 o 
  -3  17   3     6575.18     6375.06     89.51 o 
  -2  17   3      515.29      519.22     23.70 o 
  -1  17   3       50.04       48.77     14.09 o 
   0  17   3      419.72      382.61     21.05 o 
   1  17   3     4560.88     4311.25     66.66 o 
   2  17   3      870.98      877.97     30.40 o 
   3  17   3      496.36      484.62     26.43 o 
   4  17   3       13.41      114.11     25.67 o 
   5  17   3     7349.43     7264.88    107.45 o 
   6  17   3      120.34      209.52     27.88 o 
   7  17   3        4.36       -7.32     27.98 o 
   8  17   3       46.45      -14.56     50.65 o 
   9  17   3      814.63      895.13     59.77 o 
 -10  18   3       23.36       -5.40     55.22 o 
  -9  18   3      733.13      805.47     57.17 o 
  -8  18   3      833.53      901.99     54.34 o 
  -7  18   3        5.74       14.30     77.97 o 
  -6  18   3      694.96      748.33     45.95 o 
  -5  18   3     1020.92     1043.44     48.21 o 
  -4  18   3     1130.36     1264.12     40.83 o 
  -3  18   3       67.78      228.19     20.02 o 
  -2  18   3       23.88       38.05     14.41 o 
  -1  18   3     4157.23     3934.76     75.43 o 
   0  18   3      600.25      594.69     53.78 o 
   1  18   3     1147.92     1159.56     60.00 o 
   2  18   3     2666.28     2760.99     51.89 o 
   3  18   3      380.29      457.46     26.49 o 
   4  18   3     4094.45     4050.46     83.74 o 
   5  18   3      842.47     1067.16     70.99 o 
   6  18   3       48.35       73.79     25.09 o 
   7  18   3       15.62      -33.44     36.44 o 
   8  18   3      878.14      848.10     43.24 o 
   9  18   3       10.35       84.46     42.95 o 
 -10  19   3      175.78      146.77     45.77 o 
  -9  19   3      327.71      333.21     46.48 o 
  -8  19   3       10.78       72.38     35.46 o 
  -7  19   3     1471.12     1436.79     61.79 o 
  -6  19   3      224.81      293.56     57.49 o 
  -5  19   3      201.09      186.01     29.54 o 
  -4  19   3     6127.84     5983.66    107.06 o 
  -3  19   3    12420.62    11876.76    303.19 o 
  -2  19   3      791.43      773.83     38.52 o 
  -1  19   3       64.57       71.76     21.12 o 
   0  19   3     3421.26     3411.76     70.57 o 
   1  19   3     3273.10     3048.17     55.56 o 
   2  19   3      994.91     1040.43     34.04 o 
   3  19   3      890.36      932.71     33.93 o 
   4  19   3     4381.21     4343.60     74.49 o 
   5  19   3     1345.64     1452.86     44.78 o 
   6  19   3      930.42      928.45     40.71 o 
   7  19   3      158.74      142.93     32.37 o 
   8  19   3       30.73       10.53     28.61 o 
   9  19   3      174.69      220.70     38.79 o 
 -10  20   3       27.80       60.63     43.72 o 
  -9  20   3        3.10       36.12     39.50 o 
  -8  20   3       70.21       79.98     77.51 o 
  -7  20   3      555.92      725.94     68.24 o 
  -6  20   3      221.98      224.81     34.01 o 
  -5  20   3      226.00      183.49     30.93 o 
  -4  20   3       46.03      101.25     22.50 o 
  -3  20   3      626.84      861.48     52.64 o 
  -2  20   3      651.88      699.61     38.69 o 
  -1  20   3     3586.65     3227.21    119.89 o 
   0  20   3       95.87      110.91     25.71 o 
   1  20   3     1678.08     1639.81     50.58 o 
   2  20   3      208.69      271.82     22.98 o 
   3  20   3      178.31      154.86     21.87 o 
   4  20   3        0.77       99.24     21.76 o 
   5  20   3      675.74      673.50     42.83 o 
   6  20   3     1570.23     1538.75     48.39 o 
   7  20   3      323.89      374.63     34.53 o 
   8  20   3       55.05       40.69     33.97 o 
   9  20   3      128.01      154.71     37.84 o 
  -9  21   3      373.50      434.76     57.26 o 
  -8  21   3       92.82       33.74     36.03 o 
  -7  21   3     2591.52     2695.80     83.02 o 
  -6  21   3     1159.71     1140.01     54.74 o 
  -5  21   3      401.67      486.53     39.87 o 
  -4  21   3      399.15      340.57     31.20 o 
  -3  21   3      315.68      347.94     42.07 o 
  -2  21   3     9375.90     9217.32    123.63 o 
  -1  21   3      371.26      484.96     28.38 o 
   0  21   3      942.10      895.57     39.46 o 
   1  21   3      944.55      987.80     43.48 o 
   2  21   3     6654.63     6592.76    116.12 o 
   3  21   3     1004.39      897.12     35.22 o 
   4  21   3     2373.14     2487.39     54.95 o 
   5  21   3     1139.24     1128.58     50.18 o 
   6  21   3     1503.77     1614.25     49.49 o 
   7  21   3       12.07       33.41     43.31 o 
   8  21   3      518.78      558.06     73.30 o 
   9  21   3      178.46       82.89     44.45 o 
  -9  22   3       94.64      121.06     42.93 o 
  -8  22   3      139.68      142.83     40.57 o 
  -7  22   3        2.18       31.98     55.63 o 
  -6  22   3      105.39      134.49     34.51 o 
  -5  22   3     1363.56      534.39     44.47 o 
  -4  22   3      181.26      183.74     24.84 o 
  -3  22   3      548.95      619.16     62.05 o 
  -2  22   3      620.76      798.98     55.41 o 
  -1  22   3      269.15      298.06     23.48 o 
   0  22   3     1328.93     1317.08     38.02 o 
   1  22   3      701.84      720.19     30.97 o 
   2  22   3      729.48      827.23     42.37 o 
   3  22   3        7.45       20.75     19.82 o 
   4  22   3     1100.56     1214.95     41.13 o 
   5  22   3      427.95      457.78     32.73 o 
   6  22   3        7.93       98.71     33.14 o 
   7  22   3      231.83      261.69     41.51 o 
   8  22   3      651.57      675.47     47.35 o 
  -9  23   3        1.81      -12.10     39.83 o 
  -8  23   3      287.27      380.14     98.75 o 
  -7  23   3     1989.97     1916.48     73.21 o 
  -6  23   3      478.68      486.14     44.25 o 
  -5  23   3       84.21       43.70     20.78 o 
  -4  23   3       53.32       43.23     19.83 o 
  -3  23   3     3036.86     3137.40     67.96 o 
  -2  23   3        0.15      -16.02     18.10 o 
  -1  23   3     4591.18     4604.15     74.91 o 
   0  23   3      952.53      887.45     45.43 o 
   1  23   3      837.02      881.64     34.19 o 
   2  23   3     1344.40     1279.36     58.48 o 
   3  23   3     3295.39     3251.45     77.12 o 
   4  23   3     1246.99     1255.72     42.00 o 
   5  23   3      598.35      638.20     36.37 o 
   6  23   3      134.08      192.56     36.58 o 
   7  23   3     2006.02     2081.24     83.09 o 
   8  23   3       28.34        3.23     31.49 o 
  -9  24   3      139.05       74.31     69.00 o 
  -8  24   3      623.99      498.53     81.09 o 
  -7  24   3        0.03       68.24     36.79 o 
  -6  24   3      145.09       46.34     36.93 o 
  -5  24   3       52.89       30.80     28.61 o 
  -4  24   3       34.74       49.72     19.17 o 
  -3  24   3      260.94      275.65     28.48 o 
  -2  24   3      185.97      235.64     27.19 o 
  -1  24   3     2723.12     2807.56     56.70 o 
   0  24   3        0.01        7.70     19.28 o 
   1  24   3     1265.47     1321.28     40.15 o 
   2  24   3      918.29      830.26     49.88 o 
   3  24   3      110.01      208.71     32.27 o 
   4  24   3       17.33       48.05     23.24 o 
   5  24   3      435.56      406.97     33.00 o 
   6  24   3      747.85      711.36     40.05 o 
   7  24   3       79.51      123.12     39.02 o 
   8  24   3       10.27       40.38     36.20 o 
  -8  25   3       68.53      175.49     69.92 o 
  -7  25   3     1898.40     2016.20    114.97 o 
  -6  25   3     1788.50     1822.25    107.26 o 
  -5  25   3       54.23       32.22     39.48 o 
  -4  25   3       97.96       60.83     16.63 o 
  -3  25   3      672.54      694.28     37.89 o 
  -2  25   3     3266.76     3452.38     64.47 o 
  -1  25   3      887.81      959.68     36.90 o 
   0  25   3      283.65      336.24     31.35 o 
   1  25   3     8402.47     8016.11    114.59 o 
   2  25   3     1545.97     1491.19     43.79 o 
   3  25   3      127.46      103.73     23.63 o 
   4  25   3      843.34      935.33     49.21 o 
   5  25   3      325.59      397.34     35.51 o 
   6  25   3       43.86       52.59     28.27 o 
   7  25   3       86.18      100.77     39.44 o 
   8  25   3      659.68      615.76    143.10 o 
  -8  26   3        6.17       30.18     64.47 o 
  -7  26   3      612.62      441.29     77.26 o 
  -6  26   3       23.07      -20.17     57.05 o 
  -5  26   3      111.75       83.11     94.12 o 
  -4  26   3      159.41      120.35     62.09 o 
  -3  26   3     2471.47     2548.36     79.55 o 
  -2  26   3      766.84      828.01     61.97 o 
  -1  26   3       28.34      102.57     30.69 o 
   0  26   3      509.11      616.90     42.02 o 
   1  26   3     1202.18     1241.89     40.84 o 
   2  26   3       14.10       27.49     21.81 o 
   3  26   3        1.96       -2.66     28.29 o 
   4  26   3      679.98      663.58     52.44 o 
   5  26   3       55.17       88.55     26.98 o 
   6  26   3      438.22      485.14     37.94 o 
   7  26   3      503.71      501.51     40.40 o 
  -8  27   3      435.00      424.26     81.88 o 
  -7  27   3      134.26      153.63     67.79 o 
  -6  27   3      508.29      555.80     55.51 o 
  -5  27   3      171.34      127.33     53.73 o 
  -4  27   3      985.62     1031.49     51.18 o 
  -3  27   3      577.76      657.62     44.17 o 
  -2  27   3      346.04      390.02     38.85 o 
  -1  27   3     4400.81     4351.45     92.81 o 
   0  27   3     3045.20     2796.45     73.40 o 
   1  27   3       99.22      105.54     31.21 o 
   2  27   3     1051.41     1014.57     49.93 o 
   3  27   3     1530.42     1506.70     57.73 o 
   4  27   3        0.05      -32.36     32.36 o 
   5  27   3      560.92      550.35     46.14 o 
   6  27   3      382.04      407.54     44.76 o 
   7  27   3      698.98      735.17     53.87 o 
  -7  28   3       29.90       48.98     66.80 o 
  -6  28   3        6.40       20.96     43.30 o 
  -5  28   3      257.97      320.59     64.46 o 
  -4  28   3      676.35      700.25     47.22 o 
  -3  28   3        0.77       39.65     31.72 o 
  -2  28   3     1768.29     1746.82     73.75 o 
  -1  28   3      832.00     1048.20     54.12 o 
   0  28   3      101.32      118.63     33.49 o 
   1  28   3        1.74      -11.46     29.72 o 
   2  28   3      670.58      745.78     47.39 o 
   3  28   3        0.72       56.48     32.25 o 
   4  28   3        1.82       -3.55     34.62 o 
   5  28   3      447.39      372.89     42.70 o 
   6  28   3      625.64      652.02     51.21 o 
   7  28   3      175.39      172.25     43.28 o 
  -7  29   3      307.32      261.28     77.11 o 
  -6  29   3      190.59      188.50     51.09 o 
  -5  29   3      421.98      412.49     68.44 o 
  -4  29   3      870.36      876.90     51.32 o 
  -3  29   3      134.43      199.41     36.90 o 
  -2  29   3        6.60       23.08     38.99 o 
  -1  29   3      425.93      456.62     41.34 o 
   0  29   3       63.16       -7.21     30.50 o 
   1  29   3     1359.55     1413.48     57.80 o 
   2  29   3        8.78        3.55     31.10 o 
   3  29   3       13.39       15.59     50.31 o 
   4  29   3       20.95        7.06     37.19 o 
   5  29   3      296.46      325.24     42.34 o 
   6  29   3       74.12      152.24     41.04 o 
  -6  30   3      626.14      613.32     87.77 o 
  -5  30   3       95.69      103.36     47.22 o 
  -4  30   3      342.49      373.20     42.42 o 
  -3  30   3     1255.53     1393.96     59.68 o 
  -2  30   3       41.71      -48.98     60.55 o 
  -1  30   3        1.51       -6.20     31.52 o 
   0  30   3       33.92       18.91     48.24 o 
   1  30   3      958.37      936.99     51.43 o 
   2  30   3      291.13      313.23     39.50 o 
   3  30   3      252.22      189.03     36.54 o 
   4  30   3       16.90      -22.43     31.30 o 
   5  30   3       78.59      103.52     36.55 o 
   6  30   3      594.38      518.74     56.57 o 
  -5  31   3       74.83      178.14     73.16 o 
  -4  31   3      237.42      220.13     49.69 o 
  -3  31   3      842.84     1067.95     71.10 o 
  -2  31   3      237.00      281.70     73.04 o 
  -1  31   3       66.07       54.00     42.01 o 
   0  31   3      792.22      789.52     64.94 o 
   1  31   3      327.80      329.80     54.04 o 
   2  31   3        9.86       59.16     45.24 o 
   3  31   3       30.11       13.86     44.04 o 
   4  31   3       24.63      135.31     49.09 o 
   5  31   3      349.24      237.28     55.86 o 
  -5  32   3      912.34      803.60     99.64 o 
  -4  32   3        0.97       85.44     48.15 o 
  -3  32   3        1.49       87.14     45.85 o 
  -2  32   3        5.56       66.13     44.82 o 
  -1  32   3        8.68       11.76     56.16 o 
   0  32   3       13.70       47.52     43.82 o 
   1  32   3        2.58      -23.75     50.32 o 
   2  32   3      778.82      784.04     70.44 o 
   3  32   3      287.89      266.29     57.22 o 
   4  32   3       10.82       -4.18     47.94 o 
   5  32   3      184.59       40.43     72.17 o 
  -5  33   3      296.59      481.27     89.37 o 
  -4  33   3       64.66       82.92     50.02 o 
  -3  33   3      336.83      437.41     81.33 o 
  -2  33   3        4.64       62.30     51.54 o 
  -1  33   3      146.51       78.36     71.91 o 
   0  33   3      158.83      127.46     95.80 o 
   1  33   3       19.23       89.75     47.28 o 
   2  33   3        2.89       69.77     48.11 o 
   3  33   3       12.95       30.45     47.94 o 
   4  33   3      130.85      122.93     53.67 o 
  -4  34   3      109.04      186.38     62.01 o 
  -3  34   3        0.21       39.88     48.74 o 
  -2  34   3       16.74       -4.08     81.07 o 
  -1  34   3      244.09      276.49     83.36 o 
   0  34   3        3.18      -44.55     44.55 o 
   1  34   3      286.26      206.67     53.44 o 
   2  34   3        7.60        9.60     49.05 o 
   3  34   3       28.59       23.42     73.75 o 
   4  34   3       39.31       46.52     51.50 o 
  -4  35   3      144.60      338.41     87.38 o 
  -3  35   3        2.00       27.57     49.76 o 
  -2  35   3      136.43       85.47     51.19 o 
  -1  35   3       57.74      -73.42     73.42 o 
   0  35   3      439.61      440.74     64.65 o 
   1  35   3      696.39      652.74     71.76 o 
   2  35   3       99.38       99.38     52.25 o 
   3  35   3       39.21      -24.39     49.13 o 
  -3  36   3      150.53      157.87     62.57 o 
  -2  36   3       53.07       67.06     52.38 o 
  -1  36   3       98.12      216.69     88.77 o 
   0  36   3        2.68       51.82     52.18 o 
   1  36   3       21.23       62.39     53.28 o 
   2  36   3      204.58       90.92     53.55 o 
 -10   0   4      206.11      362.33     60.52 o 
  -8   0   4      823.54     1103.58     52.50 o 
  -6   0   4      234.49      260.70     27.91 o 
  -4   0   4     7351.16     7066.96    127.23 o 
  -2   0   4     2971.48     2793.39     57.12 o 
   0   0   4     2828.75     3084.58     50.70 o 
   2   0   4     2023.28     1952.53     50.77 o 
   4   0   4     1920.67     2140.00     48.69 o 
   6   0   4     2577.74     2458.64     59.27 o 
   8   0   4     1084.86     1639.47     56.09 o 
  10   0   4      262.32      198.46     70.67 o 
 -11   1   4        7.94       32.17     33.57 o 
 -10   1   4     1118.71     1095.17     42.51 o 
  -9   1   4     2272.46     2141.64     51.98 o 
  -8   1   4     2855.41     2758.70     55.90 o 
  -7   1   4       25.50       12.58     15.93 o 
  -6   1   4      500.91      538.09     24.88 o 
  -5   1   4       67.58       61.03     13.13 o 
  -4   1   4      388.64      414.61     18.43 o 
  -3   1   4      175.98      414.70     28.52 o 
  -2   1   4     1148.75     1185.70     19.56 o 
  -1   1   4     3322.13     3138.86     39.64 o 
   0   1   4       63.63       79.47      7.71 o 
   1   1   4      282.47      293.23     15.02 o 
   2   1   4      780.16      710.69     17.54 o 
   3   1   4    16923.85    16330.81    208.56 o 
   4   1   4     8159.41     7759.84     83.66 o 
   5   1   4     4016.86     4010.02     53.30 o 
   6   1   4      332.25      330.62     20.39 o 
   7   1   4       68.38       86.32     18.95 o 
   8   1   4     2741.67     2770.72     53.28 o 
   9   1   4      226.39      157.44     23.75 o 
  10   1   4        1.97       30.90     27.63 o 
 -11   2   4      808.45      799.11     60.85 o 
 -10   2   4        0.26       64.79     26.77 o 
  -9   2   4      417.05      598.80     34.19 o 
  -8   2   4      243.74      366.80     31.49 o 
  -7   2   4      596.35      643.63     28.94 o 
  -6   2   4      135.25      189.52     17.63 o 
  -5   2   4      481.18      509.38     22.53 o 
  -4   2   4      470.82      519.63     20.34 o 
  -3   2   4    39581.46    38536.40    868.40 o 
  -2   2   4      366.56      453.57     16.03 o 
  -1   2   4       18.55       56.93     11.32 o 
   0   2   4     1798.15     1886.56     25.43 o 
   1   2   4     6255.14     6409.85     73.18 o 
   2   2   4     1173.08     1205.18     22.05 o 
   3   2   4      604.43      859.31     33.45 o 
   4   2   4        9.30       71.54     15.91 o 
   5   2   4     4836.42     5012.94     62.07 o 
   6   2   4      482.25      528.29     23.78 o 
   7   2   4      362.07      377.82     23.41 o 
   8   2   4      168.04      282.08     23.83 o 
   9   2   4       80.72       90.84     22.53 o 
  10   2   4      280.40      244.50     32.05 o 
 -11   3   4      544.47      581.23     46.45 o 
 -10   3   4      292.44      314.19     32.11 o 
  -9   3   4      589.85      670.90     36.27 o 
  -8   3   4      422.50      507.34     29.82 o 
  -7   3   4     2263.51     2346.58     48.46 o 
  -6   3   4     4537.33     4226.94     65.83 o 
  -5   3   4       96.39      109.53     14.03 o 
  -4   3   4      597.76      657.70     25.58 o 
  -3   3   4     2499.76     2852.31     38.79 o 
  -2   3   4      407.82      346.67     11.46 o 
  -1   3   4       20.77       32.00      5.81 o 
   0   3   4     1563.11     1608.04     22.99 o 
   1   3   4      708.39      824.90     19.58 o 
   2   3   4    11247.75    10750.90    105.51 o 
   3   3   4     5635.35     5488.80     61.47 o 
   4   3   4      185.64      234.44     14.67 o 
   5   3   4      771.29     1056.20     32.66 o 
   6   3   4        1.53      100.68     16.45 o 
   7   3   4     1487.67     1325.63     34.12 o 
   8   3   4      943.08      961.20     32.96 o 
   9   3   4      257.09      214.36     24.89 o 
  10   3   4       85.76      134.00     29.93 o 
 -11   4   4      247.92      456.43     37.28 o 
 -10   4   4      432.56      454.31     43.17 o 
  -9   4   4      884.81      881.04     37.37 o 
  -8   4   4     1385.56     1382.03     40.51 o 
  -7   4   4      523.91      582.71     28.54 o 
  -6   4   4      480.44      596.45     25.98 o 
  -5   4   4       36.21       31.38     12.41 o 
  -4   4   4    17042.71    16380.19    188.59 o 
  -3   4   4     9797.89     9854.75    105.03 o 
  -2   4   4    16203.78    16361.59    152.19 o 
  -1   4   4      276.31      308.36     11.00 o 
   0   4   4       24.22       35.86      6.98 o 
   1   4   4     6271.64     6437.13     73.68 o 
   2   4   4     9237.90     8951.68     89.82 o 
   3   4   4     2774.53     2839.49     38.34 o 
   4   4   4      452.44      471.09     18.67 o 
   5   4   4     3312.62     3395.47     49.69 o 
   6   4   4     3873.22     3863.00     54.55 o 
   7   4   4       28.99       52.36     18.22 o 
   8   4   4       61.57      160.77     28.10 o 
   9   4   4       13.27        3.70     21.25 o 
  10   4   4      607.06      654.56     40.08 o 
 -11   5   4     1354.59     1342.44     50.20 o 
 -10   5   4      277.07      345.76     36.76 o 
  -9   5   4     1425.99     1550.20     45.96 o 
  -8   5   4     1071.53      983.65     44.81 o 
  -7   5   4     2221.39     2173.11     46.80 o 
  -6   5   4      129.30      157.03     17.49 o 
  -5   5   4        6.26        7.38      8.78 o 
  -4   5   4     1932.49     2035.22     32.59 o 
  -3   5   4     6549.70     6739.46     68.68 o 
  -2   5   4      566.83      600.55     15.40 o 
  -1   5   4     1452.19     1429.52     21.35 o 
   0   5   4     3537.37     3473.12     39.30 o 
   1   5   4     5222.40     5142.78     61.52 o 
   2   5   4      218.52      407.48     21.50 o 
   3   5   4     5730.03     5686.71     63.53 o 
   4   5   4     1963.16     1842.72     34.92 o 
   5   5   4     1400.35     1643.83     32.93 o 
   6   5   4       66.16      112.89     16.63 o 
   7   5   4       74.97       51.75     17.90 o 
   8   5   4     1191.87     1105.20     34.24 o 
   9   5   4      209.95      132.15     30.04 o 
  10   5   4      111.11      134.98     30.73 o 
 -11   6   4       58.06      232.94     63.19 o 
 -10   6   4      120.50      182.59     33.33 o 
  -9   6   4     2318.13     2225.33     53.54 o 
  -8   6   4       47.46       62.49     20.46 o 
  -7   6   4      771.05      728.25     30.52 o 
  -6   6   4     2670.08     2755.69     50.63 o 
  -5   6   4     7458.58     7007.81    229.93 o 
  -4   6   4     9302.99     9263.89    101.40 o 
  -3   6   4    32064.77    31158.75    283.30 o 
  -2   6   4      593.77      562.72     15.10 o 
  -1   6   4     4527.99     4576.22     48.81 o 
   0   6   4      767.09      775.54     15.57 o 
   1   6   4    12834.71    12504.87    119.71 o 
   2   6   4      372.90      575.43     36.79 o 
   3   6   4    10280.06     9873.43    100.24 o 
   4   6   4       34.26       48.88     11.56 o 
   5   6   4     8521.29     8425.27     92.45 o 
   6   6   4      813.69      827.97     27.28 o 
   7   6   4      695.77      720.52     28.14 o 
   8   6   4       68.83      112.28     20.94 o 
   9   6   4       55.64       64.59     22.54 o 
  10   6   4      354.58      364.79     37.14 o 
 -11   7   4      105.02      195.15     31.00 o 
 -10   7   4      239.04      278.07     48.03 o 
  -9   7   4      145.60      290.81     28.97 o 
  -8   7   4      388.65      446.06     28.69 o 
  -7   7   4        0.75       63.07     18.04 o 
  -6   7   4    12517.40    11599.94    166.67 o 
  -5   7   4     2409.19     2323.30     43.31 o 
  -4   7   4     1017.51     1241.70     25.96 o 
  -3   7   4       46.69      167.09      9.58 o 
  -2   7   4     5944.23     5972.79     66.71 o 
  -1   7   4      981.01      985.91     20.31 o 
   0   7   4     5802.20     5661.48     65.65 o 
   1   7   4     6192.97     6257.02     64.84 o 
   2   7   4    30525.00    30121.88    303.00 o 
   3   7   4      535.31      673.59     19.73 o 
   4   7   4      474.60      615.54     26.64 o 
   5   7   4     4093.32     4139.90     54.95 o 
   6   7   4      455.18      576.85     24.33 o 
   7   7   4      937.25      874.07     29.72 o 
   8   7   4       20.29       -1.57     26.50 o 
   9   7   4      534.97      560.29     30.56 o 
  10   7   4      326.57      379.36     38.98 o 
 -11   8   4      407.08      522.25     42.95 o 
 -10   8   4     1084.47      945.97     41.21 o 
  -9   8   4      583.27      630.82     41.75 o 
  -8   8   4     2583.80     2415.52     52.33 o 
  -7   8   4     1771.85     1902.39     44.45 o 
  -6   8   4      343.55      413.49     27.66 o 
  -5   8   4     2787.72     2861.70     48.94 o 
  -4   8   4    19462.20    18729.98    192.30 o 
  -3   8   4     1018.25      978.78     19.46 o 
  -2   8   4    25104.84    24708.17    226.23 o 
  -1   8   4     6191.18     5973.12     68.47 o 
   0   8   4     2654.27     2633.60     36.89 o 
   1   8   4     1540.80     1485.15     32.18 o 
   2   8   4    13807.22    13441.19    142.43 o 
   3   8   4     2735.43     2642.45     38.27 o 
   4   8   4    11905.05    11499.06    117.35 o 
   5   8   4     1030.68      977.27     26.98 o 
   6   8   4     3389.14     3413.81     50.76 o 
   7   8   4      371.38      340.24     22.69 o 
   8   8   4      174.33      148.66     22.29 o 
   9   8   4      557.27      562.34     30.82 o 
  10   8   4      664.82      698.14     41.40 o 
 -11   9   4      686.30      687.14     44.50 o 
 -10   9   4      444.00      534.25     35.77 o 
  -9   9   4     1438.45     1572.92     46.82 o 
  -8   9   4      359.19      511.63     30.45 o 
  -7   9   4     4084.10     3812.02     64.96 o 
  -6   9   4      144.57      240.12     29.03 o 
  -5   9   4      317.83      409.83     21.24 o 
  -4   9   4     3868.12     3688.57     49.18 o 
  -3   9   4     5365.61     5282.45     56.72 o 
  -2   9   4      249.66      312.64     18.18 o 
  -1   9   4     3758.12     3647.59     46.47 o 
   0   9   4     6112.62     6303.92     72.42 o 
   1   9   4     3867.72     3694.24     48.18 o 
   2   9   4     6052.33     6084.27     65.31 o 
   3   9   4     2692.34     2671.06     37.21 o 
   4   9   4     3169.11     3310.55     45.42 o 
   5   9   4      349.32      471.68     23.72 o 
   6   9   4     1961.60     2027.99     38.58 o 
   7   9   4       28.07       37.76     17.99 o 
   8   9   4       17.57      164.86     22.00 o 
   9   9   4      139.44      130.62     23.94 o 
  10   9   4      743.37      805.77     51.76 o 
 -11  10   4        2.97       76.48     27.28 o 
 -10  10   4      413.60      460.00     34.64 o 
  -9  10   4     1994.19     1948.31     50.66 o 
  -8  10   4      453.02      504.14     35.24 o 
  -7  10   4        6.51      125.92     23.37 o 
  -6  10   4    13555.78    13222.82    161.70 o 
  -5  10   4    10385.09    10122.13    112.63 o 
  -4  10   4       10.24       53.23     10.72 o 
  -3  10   4     4825.19     4483.67     50.04 o 
  -2  10   4     7360.23     7138.13     80.54 o 
  -1  10   4     6655.94     6376.96     73.13 o 
   0  10   4    31147.09    29836.57    299.55 o 
   1  10   4     2082.37     2121.46     34.81 o 
   2  10   4     1078.39     1157.22     22.23 o 
   3  10   4     9321.31     9088.20     93.97 o 
   4  10   4     2491.28     2630.48     39.61 o 
   5  10   4     3526.16     3538.63     50.13 o 
   6  10   4      130.14      151.13     17.69 o 
   7  10   4      595.83      604.69     32.49 o 
   8  10   4     2949.60     2819.69     50.73 o 
   9  10   4      242.79      308.86     27.34 o 
  10  10   4        5.67       87.92     29.45 o 
 -11  11   4       41.74       39.68     27.01 o 
 -10  11   4      155.16      228.31     30.03 o 
  -9  11   4      422.88      608.66     46.11 o 
  -8  11   4     2503.62     2460.30     53.40 o 
  -7  11   4      860.31      929.65     98.74 o 
  -6  11   4      945.57     1232.56     35.37 o 
  -5  11   4      493.91      775.74     25.12 o 
  -4  11   4      339.52      394.95     16.68 o 
  -3  11   4     1291.49     1180.61     21.49 o 
  -2  11   4      278.32      303.84     14.87 o 
  -1  11   4     4535.99     4576.84     66.31 o 
   0  11   4    13861.13    13841.75    167.44 o 
   1  11   4     9847.99     9727.49    106.94 o 
   2  11   4     8039.46     7552.28     78.34 o 
   3  11   4       43.71      116.19     11.49 o 
   4  11   4     1249.50     1250.42     27.31 o 
   5  11   4     8067.58     8106.52     90.41 o 
   6  11   4       39.47       42.94     16.26 o 
   7  11   4       23.79       79.40     18.73 o 
   8  11   4       25.38      166.86     23.05 o 
   9  11   4      770.49      945.24     41.24 o 
  10  11   4       79.93      119.13     30.35 o 
 -11  12   4       56.68       72.10     36.74 o 
 -10  12   4      271.02      273.24     31.63 o 
  -9  12   4      514.70      557.91     34.34 o 
  -8  12   4       45.48      132.22     26.95 o 
  -7  12   4     4509.16     4648.24     86.63 o 
  -6  12   4      143.28      214.21     23.27 o 
  -5  12   4    13660.42    12869.79    139.47 o 
  -4  12   4     1656.25     1562.30     29.38 o 
  -3  12   4       52.93       35.61      8.13 o 
  -2  12   4     4092.81     4184.07     52.82 o 
  -1  12   4    24776.06    23616.95    273.41 o 
   0  12   4     2854.22     2835.84     48.89 o 
   1  12   4     2356.22     2090.67     41.57 o 
   2  12   4       74.53      105.15      9.12 o 
   3  12   4     3129.84     3138.41     45.46 o 
   4  12   4     4945.31     4712.91     58.03 o 
   5  12   4      858.56     1129.78     29.14 o 
   6  12   4      112.75      140.26     17.54 o 
   7  12   4     2317.79     2201.81     42.64 o 
   8  12   4      203.20      188.19     23.26 o 
   9  12   4     1341.81     1411.10     61.22 o 
  10  12   4       84.42      119.87     45.02 o 
 -11  13   4       20.90       37.84     26.97 o 
 -10  13   4       57.01       65.12     26.82 o 
  -9  13   4     1111.55     1043.02     40.25 o 
  -8  13   4       85.01       94.82     32.86 o 
  -7  13   4      353.70      459.79     27.25 o 
  -6  13   4      113.82      232.27     27.51 o 
  -5  13   4      184.72      260.07     19.39 o 
  -4  13   4      776.69      790.63     22.19 o 
  -3  13   4     2792.80     2644.91     34.76 o 
  -2  13   4     3208.42     3236.04     44.01 o 
  -1  13   4     4941.45     4755.97     69.62 o 
   0  13   4     4180.05     4114.30     63.60 o 
   1  13   4        1.29       -5.77     12.66 o 
   2  13   4     1670.64     1660.85     39.04 o 
   3  13   4        6.58       24.13     10.65 o 
   4  13   4      487.10      689.69     23.90 o 
   5  13   4      952.63     1082.38     28.64 o 
   6  13   4     1748.93     1758.49     36.35 o 
   7  13   4      512.68      632.61     51.31 o 
   8  13   4      127.04      219.26     31.78 o 
   9  13   4       67.31      200.52     37.44 o 
  10  13   4      795.66      754.54     93.00 o 
 -10  14   4      197.72      185.82     30.00 o 
  -9  14   4       78.93      137.47     24.67 o 
  -8  14   4      520.13      675.05     39.46 o 
  -7  14   4      153.23      221.00     22.62 o 
  -6  14   4     7692.78     7338.21     99.95 o 
  -5  14   4     2023.73     2009.64     36.78 o 
  -4  14   4     1009.76      942.56     35.42 o 
  -3  14   4      644.39      656.96     25.72 o 
  -2  14   4     3979.83     3996.58     61.67 o 
  -1  14   4     3176.94     3020.97     51.52 o 
   0  14   4    18926.24    18317.31    218.09 o 
   1  14   4        4.67        3.98     13.71 o 
   2  14   4     3408.49     3363.56     58.22 o 
   3  14   4        8.13       58.72     17.19 o 
   4  14   4     7337.37     7103.52    103.89 o 
   5  14   4       23.04      136.82     23.42 o 
   6  14   4      216.88      289.61     28.82 o 
   7  14   4        5.89      -24.92     24.92 o 
   8  14   4     2740.52     2797.83     76.40 o 
   9  14   4      155.48      163.67     36.84 o 
 -10  15   4      101.14      132.23     42.39 o 
  -9  15   4       72.19      157.99     46.90 o 
  -8  15   4     1777.18     1506.66    123.98 o 
  -7  15   4      701.77      761.37     37.76 o 
  -6  15   4      773.73      773.55     50.22 o 
  -5  15   4     1937.70     2015.84     42.81 o 
  -4  15   4      523.27      471.91     28.08 o 
  -3  15   4      174.42      203.43     18.10 o 
  -2  15   4     4792.85     4751.83     70.82 o 
  -1  15   4       77.52      134.61     16.29 o 
   0  15   4      257.00      380.17     21.73 o 
   1  15   4     1536.36     1511.89     37.16 o 
   2  15   4      191.70      211.90     19.85 o 
   3  15   4     3153.07     3117.38     58.26 o 
   4  15   4       76.95      205.60     27.85 o 
   5  15   4     4692.79     4748.40     80.90 o 
   6  15   4     2695.35     2732.30     61.44 o 
   7  15   4       62.49       48.76     45.51 o 
   8  15   4       28.33      175.96     31.86 o 
   9  15   4      449.63      440.61     43.93 o 
 -10  16   4      172.83      177.01     50.43 o 
  -9  16   4     1120.02     1048.69     60.43 o 
  -8  16   4      187.69      198.65     38.60 o 
  -7  16   4      678.98      689.37     48.26 o 
  -6  16   4       27.49       39.42     28.07 o 
  -5  16   4     1162.96     1123.15     41.73 o 
  -4  16   4     1302.43     1248.19     41.36 o 
  -3  16   4     1244.04     1185.58     34.72 o 
  -2  16   4       58.42      106.22     16.16 o 
  -1  16   4    13972.98    14004.16    172.12 o 
   0  16   4       70.83       71.39     15.95 o 
   1  16   4     4530.65     4332.43     69.01 o 
   2  16   4      961.54      855.31     31.21 o 
   3  16   4     2705.61     2676.87     54.22 o 
   4  16   4      307.70      312.93     34.27 o 
   5  16   4       34.56      143.41     24.94 o 
   6  16   4      502.32      598.80     36.03 o 
   7  16   4     1244.56     1214.03     46.17 o 
   8  16   4       44.05       22.70     46.23 o 
   9  16   4      271.37      284.25     41.23 o 
 -10  17   4      121.08       30.35     41.53 o 
  -9  17   4      124.02      178.78     51.85 o 
  -8  17   4       10.88        9.26     32.45 o 
  -7  17   4     1169.96     1008.94     53.40 o 
  -6  17   4     1945.93     1826.08     63.68 o 
  -5  17   4      605.45      625.22     34.36 o 
  -4  17   4      127.86      124.06     22.20 o 
  -3  17   4     5956.24     5698.11     83.51 o 
  -2  17   4      219.23      264.32     20.65 o 
  -1  17   4     1650.77     1862.67     41.75 o 
   0  17   4     1303.44     1311.02     35.65 o 
   1  17   4      583.51      556.10     27.24 o 
   2  17   4     2696.13     2561.57     51.55 o 
   3  17   4       49.68       59.32     19.48 o 
   4  17   4        7.41       -0.78     20.13 o 
   5  17   4      347.57      448.56     31.77 o 
   6  17   4     2018.85     1979.56     54.07 o 
   7  17   4      164.91      244.58     32.12 o 
   8  17   4        4.46       19.03     31.22 o 
   9  17   4        5.09       51.58     34.75 o 
 -10  18   4        7.96        5.46     42.42 o 
  -9  18   4       91.90      160.75     82.22 o 
  -8  18   4      646.49      657.15    121.44 o 
  -7  18   4      421.55      541.79     46.31 o 
  -6  18   4     2731.75     2676.28     81.77 o 
  -5  18   4       87.35       48.02     22.61 o 
  -4  18   4      217.69      289.24     36.33 o 
  -3  18   4     2280.75     2360.37     51.75 o 
  -2  18   4      301.23      324.77     22.55 o 
  -1  18   4      575.57      621.83     27.45 o 
   0  18   4     3059.54     3110.29     56.16 o 
   1  18   4      549.40      499.67     26.14 o 
   2  18   4      362.94      413.33     26.12 o 
   3  18   4      136.82      151.51     22.23 o 
   4  18   4      242.82      227.52     25.82 o 
   5  18   4      132.42      171.68     32.12 o 
   6  18   4       26.97      147.76     28.20 o 
   7  18   4       19.82       13.57     27.28 o 
   8  18   4      439.68      395.17     53.95 o 
   9  18   4       72.48       46.56     35.81 o 
 -10  19   4       14.81      -21.10     40.11 o 
  -9  19   4       94.51      180.16     44.27 o 
  -8  19   4        9.76       24.72     38.50 o 
  -7  19   4     2403.90     2488.61     79.88 o 
  -6  19   4       98.48      159.24     33.32 o 
  -5  19   4      672.34      688.66     36.70 o 
  -4  19   4     1299.30     1335.21     44.60 o 
  -3  19   4       40.41       50.43     18.04 o 
  -2  19   4     5981.23     5980.59     88.12 o 
  -1  19   4      913.01      816.17     31.27 o 
   0  19   4      873.40      927.30     32.88 o 
   1  19   4       45.56       17.06     25.05 o 
   2  19   4     2346.21     2303.18     76.07 o 
   3  19   4     1218.41     1116.57     38.23 o 
   4  19   4     1449.19     1369.06     43.44 o 
   5  19   4     1920.58     1949.98     61.86 o 
   6  19   4     2035.98     2000.27     54.73 o 
   7  19   4      178.41      135.01     35.28 o 
   8  19   4        4.53      -13.71     30.04 o 
   9  19   4      114.09      113.44     38.19 o 
  -9  20   4      142.53      183.77     44.97 o 
  -8  20   4      135.02       93.22     38.24 o 
  -7  20   4      618.90      709.66     52.21 o 
  -6  20   4     2537.45     2507.83    153.64 o 
  -5  20   4       29.93       75.35     24.64 o 
  -4  20   4      678.06      782.80     37.27 o 
  -3  20   4       35.56       42.28     20.39 o 
  -2  20   4      784.45      807.46     33.27 o 
  -1  20   4      333.39      323.93     24.22 o 
   0  20   4     1312.91     1248.80     37.40 o 
   1  20   4      783.70      753.78     31.76 o 
   2  20   4      107.36      135.16     21.95 o 
   3  20   4      293.29      323.13     39.11 o 
   4  20   4      280.32      292.06     27.70 o 
   5  20   4      694.83      709.11     37.43 o 
   6  20   4        8.84       86.54     33.85 o 
   7  20   4      141.72      125.37     31.36 o 
   8  20   4      539.11      526.80     45.19 o 
  -9  21   4      568.32      564.91     90.69 o 
  -8  21   4       35.44       58.75     71.10 o 
  -7  21   4      265.20      311.52     58.75 o 
  -6  21   4     2088.33     2158.18     73.22 o 
  -5  21   4     1808.57     1837.23     54.48 o 
  -4  21   4      289.46      352.61     25.81 o 
  -3  21   4     1086.06      984.36     36.06 o 
  -2  21   4      312.01      341.26     36.09 o 
  -1  21   4       56.96       30.04     18.19 o 
   0  21   4     1238.18     1278.18     38.22 o 
   1  21   4        7.09       12.67     19.14 o 
   2  21   4     2738.83     2780.86     57.26 o 
   3  21   4      352.01      401.50     33.95 o 
   4  21   4      617.02      636.57     35.35 o 
   5  21   4      134.56      159.85     28.27 o 
   6  21   4      390.12      324.11     40.02 o 
   7  21   4      272.29      211.80     33.42 o 
   8  21   4      137.17      100.58     39.56 o 
  -9  22   4      217.69      272.62     56.53 o 
  -8  22   4      435.38      397.18     49.33 o 
  -7  22   4      406.39      484.17     58.31 o 
  -6  22   4      639.49      756.16     53.02 o 
  -5  22   4      313.18      287.95     31.42 o 
  -4  22   4       49.69       74.00     20.99 o 
  -3  22   4      131.59      142.50     21.67 o 
  -2  22   4       17.43       29.90     18.59 o 
  -1  22   4     2112.11     2059.48     48.28 o 
   0  22   4     1374.64     1521.95     41.91 o 
   1  22   4       50.51       47.77     20.35 o 
   2  22   4      967.92     1015.28     38.06 o 
   3  22   4     2151.06     2153.39     52.02 o 
   4  22   4     1413.33     1355.71     44.81 o 
   5  22   4       72.75       27.77     25.18 o 
   6  22   4       69.57       70.52     33.68 o 
   7  22   4      266.43      215.71     41.18 o 
   8  22   4       39.56       35.91     48.87 o 
  -9  23   4      360.78      392.67     64.17 o 
  -8  23   4       35.34       61.97     39.61 o 
  -7  23   4      370.48      365.40     46.20 o 
  -6  23   4       76.24       45.62     44.73 o 
  -5  23   4        4.68      -19.42     33.90 o 
  -4  23   4     1307.28     1394.21     42.14 o 
  -3  23   4       10.58       11.86     19.14 o 
  -2  23   4      158.58      175.85     23.73 o 
  -1  23   4     1360.85     1393.40     41.07 o 
   0  23   4     1232.71     1274.63     40.08 o 
   1  23   4      409.71      412.71     28.88 o 
   2  23   4     1483.46     1473.06     43.97 o 
   3  23   4      135.95      175.89     26.09 o 
   4  23   4        2.23      -15.88     33.31 o 
   5  23   4      233.12      226.18     29.90 o 
   6  23   4       54.12       76.28     28.96 o 
   7  23   4      175.59      153.20     40.23 o 
   8  23   4      277.68      274.92     72.49 o 
  -8  24   4        3.01       -3.47     37.92 o 
  -7  24   4     1298.21     1315.32     66.25 o 
  -6  24   4     1979.45     1856.91     94.64 o 
  -5  24   4       42.77       31.10     26.71 o 
  -4  24   4      633.03      642.17     33.30 o 
  -3  24   4      611.68      582.66     40.98 o 
  -2  24   4      235.36      241.61     32.05 o 
  -1  24   4       65.68       99.74     29.30 o 
   0  24   4     2896.30     2911.69     73.50 o 
   1  24   4     3164.62     2997.04     82.74 o 
   2  24   4     1229.84     1249.16     42.46 o 
   3  24   4       61.64       30.03     23.57 o 
   4  24   4      100.48       69.59     26.07 o 
   5  24   4      281.20      239.11     31.16 o 
   6  24   4       52.41       11.76     28.35 o 
   7  24   4      461.24      447.18     39.31 o 
  -8  25   4      505.51      580.87     55.90 o 
  -7  25   4       34.29       40.66     37.36 o 
  -6  25   4        0.20        7.80     52.81 o 
  -5  25   4      163.11      190.52     36.76 o 
  -4  25   4        6.27       19.27     17.38 o 
  -3  25   4        6.77        0.59     23.15 o 
  -2  25   4      912.63      685.95     71.28 o 
  -1  25   4       40.02       30.28     19.79 o 
   0  25   4     1307.66     1390.68     55.25 o 
   1  25   4      423.24      486.12     40.16 o 
   2  25   4      550.86      616.94     34.76 o 
   3  25   4      779.74      776.05     59.02 o 
   4  25   4      310.74      244.36     29.63 o 
   5  25   4      237.89      280.44     32.84 o 
   6  25   4       28.59       30.13     29.25 o 
   7  25   4      417.92      368.31     38.69 o 
  -8  26   4      461.17      410.33     84.14 o 
  -7  26   4      169.53       96.54     67.47 o 
  -6  26   4      286.79      261.62     69.96 o 
  -5  26   4       56.82       10.22     27.42 o 
  -4  26   4      829.49      860.16     47.62 o 
  -3  26   4      566.07      632.02     39.14 o 
  -2  26   4      937.53     1023.41     40.33 o 
  -1  26   4     1399.62     1509.35     45.76 o 
   0  26   4      491.38      565.93     33.25 o 
   1  26   4      459.05      464.62     41.10 o 
   2  26   4     2518.87     2474.62     71.34 o 
   3  26   4      477.22      452.50     33.21 o 
   4  26   4       58.90       50.51     26.02 o 
   5  26   4       15.17       35.89     27.44 o 
   6  26   4     1011.54     1020.57     47.76 o 
   7  26   4      349.63      336.67     40.98 o 
  -8  27   4        0.47       -3.47     69.00 o 
  -7  27   4       82.86       11.89     63.93 o 
  -6  27   4      188.07      145.22     67.97 o 
  -5  27   4       45.41       70.42     69.94 o 
  -4  27   4       57.26       80.18     40.55 o 
  -3  27   4      173.76      179.26     43.47 o 
  -2  27   4      113.17      123.51     24.53 o 
  -1  27   4     2259.66     2234.84     54.44 o 
   0  27   4      126.58      107.11     31.72 o 
   1  27   4       12.36       73.43     24.29 o 
   2  27   4      856.74      891.03     50.15 o 
   3  27   4      138.45      100.21     38.12 o 
   4  27   4      134.65      127.96     28.30 o 
   5  27   4        1.27       16.35     27.50 o 
   6  27   4      160.41      202.19     34.32 o 
  -7  28   4     1004.56      940.93     99.73 o 
  -6  28   4       63.54      -11.69     63.64 o 
  -5  28   4       31.53      -34.43     62.26 o 
  -4  28   4      136.93      187.89     45.32 o 
  -3  28   4     3604.10     3785.52    114.22 o 
  -2  28   4       48.98      107.69     34.98 o 
  -1  28   4      330.97      362.87     39.44 o 
   0  28   4      336.41      336.78     39.52 o 
   1  28   4     3735.09     3434.15     84.82 o 
   2  28   4        6.06       20.35     32.92 o 
   3  28   4      372.44      462.33     44.28 o 
   4  28   4      190.31      143.95     37.89 o 
   5  28   4      795.69      703.16     52.23 o 
   6  28   4        7.34       73.35     39.08 o 
  -7  29   4      128.53       15.88     69.17 o 
  -6  29   4        0.81      -62.14     62.14 o 
  -5  29   4      872.30      850.67     64.83 o 
  -4  29   4      458.62      428.31     53.81 o 
  -3  29   4        7.51      170.45     93.76 o 
  -2  29   4      939.06     1014.99     55.11 o 
  -1  29   4      422.92      379.39     41.22 o 
   0  29   4        2.59      -11.45     30.53 o 
   1  29   4       50.08      121.15     33.98 o 
   2  29   4        1.48        9.66     31.85 o 
   3  29   4     1547.19     1705.83     65.69 o 
   4  29   4       27.92       13.42     47.48 o 
   5  29   4      100.71       79.93     39.29 o 
   6  29   4      203.06      204.42     43.79 o 
  -6  30   4      134.04       60.58     69.93 o 
  -5  30   4      176.37      263.55     75.63 o 
  -4  30   4      731.71      652.66     82.44 o 
  -3  30   4      924.39     1062.43     57.01 o 
  -2  30   4      675.76      718.85     49.84 o 
  -1  30   4       30.00        2.02     31.79 o 
   0  30   4      323.38      299.31     41.36 o 
   1  30   4       17.02       44.42     33.81 o 
   2  30   4     1789.22     1768.21     66.44 o 
   3  30   4      681.20      821.95     53.84 o 
   4  30   4      211.55      222.70     40.20 o 
   5  30   4      245.84      297.78     45.33 o 
  -6  31   4      217.01      187.07     72.48 o 
  -5  31   4      886.99      945.44     69.46 o 
  -4  31   4      423.94      398.18     56.71 o 
  -3  31   4       20.35      141.76     45.79 o 
  -2  31   4       21.14       34.57     35.22 o 
  -1  31   4        8.99      -17.08     58.58 o 
   0  31   4      114.52      110.63     36.55 o 
   1  31   4      298.19      339.30     59.72 o 
   2  31   4      446.89      593.12     58.61 o 
   3  31   4       15.94      140.93     38.99 o 
   4  31   4      331.11      391.79     47.52 o 
   5  31   4       11.67       26.74     37.71 o 
  -5  32   4       62.92      151.93     98.95 o 
  -4  32   4      181.70      200.40     52.69 o 
  -3  32   4      806.04      736.60     52.52 o 
  -2  32   4      914.28      871.88     68.08 o 
  -1  32   4       28.56       21.77     40.74 o 
   0  32   4       14.64      -18.87     33.68 o 
   1  32   4      352.73      371.66     45.45 o 
   2  32   4      261.42      284.21     43.64 o 
   3  32   4      124.56       93.55     62.22 o 
   4  32   4      682.89      636.21     54.41 o 
  -5  33   4      427.41      523.96     94.38 o 
  -4  33   4      910.23      861.25    102.50 o 
  -3  33   4        4.62      157.21     51.44 o 
  -2  33   4      157.90      189.80     80.96 o 
  -1  33   4       25.54       46.77     45.38 o 
   0  33   4     1276.20     1275.41     81.32 o 
   1  33   4      119.35      129.17     49.78 o 
   2  33   4       66.46      112.55     51.94 o 
   3  33   4      331.00      360.58     63.68 o 
   4  33   4      343.24      474.93     68.65 o 
  -4  34   4      159.38      259.51     84.41 o 
  -3  34   4      234.42      369.43     80.70 o 
  -2  34   4        1.43      118.24     79.12 o 
  -1  34   4      356.95      382.89     60.35 o 
   0  34   4        1.50       19.62     48.13 o 
   1  34   4      108.87       60.79     48.99 o 
   2  34   4       60.12      -47.82     47.82 o 
   3  34   4      396.85      454.14     83.52 o 
  -3  35   4        2.23       64.19     52.16 o 
  -2  35   4       60.84       91.41     79.72 o 
  -1  35   4      355.16      317.00     93.24 o 
   0  35   4        1.41       10.47     50.56 o 
   1  35   4       81.69       60.93     59.86 o 
   2  35   4      142.84      212.15     62.09 o 
  -1  36   4       12.18       77.16     82.58 o 
   0  36   4        3.42       75.78     54.66 o 
 -11   0   5      610.48      696.08     60.48 o 
  -9   0   5     4146.23     4189.86    106.34 o 
  -7   0   5    16379.08    15947.62    275.16 o 
  -5   0   5      225.89      240.60     24.61 o 
  -3   0   5    42742.23    41715.52    654.48 o 
  -1   0   5    10818.51    11080.63    152.22 o 
   1   0   5    16709.65    15247.65    975.41 o 
   3   0   5        0.50        0.47     13.24 o 
   5   0   5     6656.53     6564.11    109.33 o 
   7   0   5      738.80      731.80     41.90 o 
   9   0   5        2.64      -47.75     47.75 o 
 -11   1   5       88.45      216.76     33.20 o 
 -10   1   5      197.11      278.84     30.88 o 
  -9   1   5      624.44      813.29     37.85 o 
  -8   1   5      250.23      501.10     34.04 o 
  -7   1   5     1347.51     1860.05     55.46 o 
  -6   1   5     1665.13     1634.55     38.89 o 
  -5   1   5     3680.05     3585.81     56.83 o 
  -4   1   5     3284.21     3243.69     53.50 o 
  -3   1   5      830.14     1032.95     66.02 o 
  -2   1   5     3676.22     3812.25     77.71 o 
  -1   1   5      177.31      196.51     11.69 o 
   0   1   5    10845.24    10746.52    115.80 o 
   1   1   5     4818.81     4746.57     59.15 o 
   2   1   5       11.27       62.16      9.80 o 
   3   1   5      572.81      577.99     19.53 o 
   4   1   5     1115.69     1194.19     33.18 o 
   5   1   5       96.26      205.63     19.20 o 
   6   1   5      291.78      587.14     48.20 o 
   7   1   5        1.65      -12.67     18.07 o 
   8   1   5       51.11      -19.53     19.53 o 
   9   1   5       61.13       35.15     22.75 o 
  10   1   5       11.20      -27.31     27.31 o 
 -11   2   5      734.07      757.86     43.66 o 
 -10   2   5     1542.30     1419.34     46.87 o 
  -9   2   5       38.82      108.90     24.77 o 
  -8   2   5     7722.87     7586.86    109.65 o 
  -7   2   5     1295.00     1570.82     41.25 o 
  -6   2   5     3615.90     3393.52     59.99 o 
  -5   2   5     2050.64     2003.70     39.99 o 
  -4   2   5     3293.39     3204.24     58.02 o 
  -3   2   5     1671.80     1659.60     42.93 o 
  -2   2   5    51862.94    51652.15    464.09 o 
  -1   2   5     7308.67     7152.70     73.46 o 
   0   2   5    15123.90    15190.42    144.08 o 
   1   2   5      245.94      314.34     13.22 o 
   2   2   5     7445.03     6840.04     80.79 o 
   3   2   5      833.63      976.48     31.60 o 
   4   2   5      179.30      171.05     16.14 o 
   5   2   5       69.35      113.33     15.53 o 
   6   2   5     9744.14     9477.55    105.67 o 
   7   2   5        1.00       30.16     18.53 o 
   8   2   5      104.28       18.53     20.72 o 
   9   2   5       36.40       -3.21     24.26 o 
  10   2   5       17.23       -5.18     28.47 o 
 -11   3   5      462.76      504.98     38.70 o 
 -10   3   5      474.72      600.39     37.85 o 
  -9   3   5      512.92      654.60     35.76 o 
  -8   3   5      349.06      550.12     35.04 o 
  -7   3   5        2.39      171.44     21.31 o 
  -6   3   5     2557.37     2652.29     75.83 o 
  -5   3   5     1718.26     1577.19    103.95 o 
  -4   3   5      499.58      521.16     21.76 o 
  -3   3   5    14616.26    14136.35    134.93 o 
  -2   3   5      896.43     1207.91     63.20 o 
  -1   3   5      770.99      802.89     18.59 o 
   0   3   5     3239.87     3313.82     40.22 o 
   1   3   5     1754.15     1704.10     26.73 o 
   2   3   5     2630.54     2618.22     39.96 o 
   3   3   5     9254.31     9037.78     94.57 o 
   4   3   5      316.31      369.26     18.07 o 
   5   3   5     1034.75     1136.66     30.48 o 
   6   3   5      147.22      419.85     31.90 o 
   7   3   5     1105.72     1149.74     33.71 o 
   8   3   5       24.30        2.19     20.06 o 
   9   3   5       44.38       25.90     31.70 o 
  10   3   5       68.84       80.66     30.19 o 
 -11   4   5       22.54      123.82     31.15 o 
 -10   4   5     1439.90     1327.84     45.80 o 
  -9   4   5     3057.57     2898.41     61.50 o 
  -8   4   5        6.75       47.07     20.44 o 
  -7   4   5     6286.64     5862.04     87.51 o 
  -6   4   5     9910.39     9346.77    121.42 o 
  -5   4   5        9.94       30.80     11.56 o 
  -4   4   5      228.55      295.98     17.62 o 
  -3   4   5    13234.48    13019.78    125.22 o 
  -2   4   5    13375.62    13470.36    128.89 o 
  -1   4   5     3586.90     3741.99     43.77 o 
   0   4   5      962.97     1083.09     23.38 o 
   1   4   5     8426.51     7908.31     81.27 o 
   2   4   5     6967.04     6795.90     80.43 o 
   3   4   5      248.48      324.70     17.87 o 
   4   4   5      552.55      546.56     20.84 o 
   5   4   5     5389.65     5431.81     67.31 o 
   6   4   5       67.54      172.09     18.29 o 
   7   4   5     1347.85     1356.47     35.54 o 
   8   4   5      272.02      202.86     23.97 o 
   9   4   5       15.38      -22.22     22.22 o 
  10   4   5       58.87       87.08     30.32 o 
 -11   5   5      131.33      258.15     38.62 o 
 -10   5   5       13.21       86.61     26.75 o 
  -9   5   5      214.95      341.99     30.14 o 
  -8   5   5       13.39       76.14     22.10 o 
  -7   5   5     1225.12     1315.51     38.33 o 
  -6   5   5      132.26      196.78     23.20 o 
  -5   5   5       58.83      112.56     15.29 o 
  -4   5   5     2419.72     2590.44     39.17 o 
  -3   5   5     3899.67     3924.44     45.90 o 
  -2   5   5    29744.06    29296.81    267.88 o 
  -1   5   5      176.57      228.49     10.87 o 
   0   5   5     4181.65     4103.40     47.16 o 
   1   5   5      557.19      583.71     16.48 o 
   2   5   5     9955.51     9836.11     99.74 o 
   3   5   5      137.89      229.57     15.54 o 
   4   5   5     1421.34     1344.73     29.32 o 
   5   5   5      719.26      866.04     48.47 o 
   6   5   5     2827.77     2914.48     47.43 o 
   7   5   5        9.46       80.00     19.34 o 
   8   5   5        1.69      -22.24     22.24 o 
   9   5   5       33.79      -31.77     31.77 o 
  10   5   5      308.73      273.56     34.29 o 
 -11   6   5     1446.05     1486.30     59.44 o 
 -10   6   5        3.29      -20.15     25.99 o 
  -9   6   5      395.14      453.35     37.45 o 
  -8   6   5     1789.24     1620.24     43.93 o 
  -7   6   5     1440.11     1564.71     40.86 o 
  -6   6   5     1138.14     1178.33     44.76 o 
  -5   6   5     8890.43     8383.31    108.34 o 
  -4   6   5     8574.55     8399.15     94.49 o 
  -3   6   5     1913.86     1974.36     29.30 o 
  -2   6   5     4413.49     4786.36     54.29 o 
  -1   6   5     6444.90     6309.36     66.15 o 
   0   6   5     7494.13     7599.53     77.68 o 
   1   6   5     3249.47     3166.61     39.59 o 
   2   6   5      290.23      450.02     32.56 o 
   3   6   5     9417.22     9190.36     96.12 o 
   4   6   5      409.84      497.07     20.45 o 
   5   6   5       36.70       67.36     15.59 o 
   6   6   5     2280.08     2469.45     43.38 o 
   7   6   5        1.30       68.02     18.90 o 
   8   6   5        3.57      -16.75     19.88 o 
   9   6   5      298.23      279.19     31.01 o 
  10   6   5       20.90       49.77     33.23 o 
 -11   7   5      575.74      839.65     88.28 o 
 -10   7   5       40.89       75.85     27.32 o 
  -9   7   5       43.29      137.43     25.88 o 
  -8   7   5      292.34      313.68     28.28 o 
  -7   7   5        8.21       18.45     16.97 o 
  -6   7   5      496.92      655.11     35.25 o 
  -5   7   5     1679.73     1611.25     36.71 o 
  -4   7   5       20.15       39.38     10.41 o 
  -3   7   5    22666.32    22079.43    205.31 o 
  -2   7   5     1486.12     1611.78     32.09 o 
  -1   7   5      333.81      417.89     14.83 o 
   0   7   5     5438.21     5408.21     59.39 o 
   1   7   5      180.68      269.33     12.29 o 
   2   7   5      994.14     1089.10     29.25 o 
   3   7   5    10645.71    10765.71    109.95 o 
   4   7   5     3893.19     3684.14     49.75 o 
   5   7   5     1242.07     1179.61     29.59 o 
   6   7   5      728.42      777.88     27.87 o 
   7   7   5     2270.47     2074.75     42.16 o 
   8   7   5      274.75      264.84     24.55 o 
   9   7   5      303.57      279.63     27.69 o 
  10   7   5      185.16      162.99     32.17 o 
 -11   8   5      178.37      290.58     36.71 o 
 -10   8   5      716.65      692.75     64.01 o 
  -9   8   5     1422.28     1371.82     44.21 o 
  -8   8   5      886.58      871.42     35.47 o 
  -7   8   5      267.16      237.81     26.65 o 
  -6   8   5    12309.41    11754.50    147.38 o 
  -5   8   5      123.88      176.67     17.56 o 
  -4   8   5      162.00      204.42     14.12 o 
  -3   8   5      336.95      443.06     26.22 o 
  -2   8   5     5680.38     5619.90     60.46 o 
  -1   8   5     4560.52     4714.00     58.69 o 
   0   8   5      104.83      140.43     11.28 o 
   1   8   5     4088.01     4116.07     47.95 o 
   2   8   5     4556.59     4668.08     54.42 o 
   3   8   5        3.23      116.19     17.02 o 
   4   8   5     2449.88     2423.60     43.68 o 
   5   8   5      195.72      274.30     18.53 o 
   6   8   5       96.85      132.04     18.85 o 
   7   8   5      382.71      512.74     26.63 o 
   8   8   5      574.61      599.70     30.02 o 
   9   8   5      116.66      157.54     33.14 o 
  10   8   5       33.20       69.18     45.61 o 
 -11   9   5      431.10      438.15     37.30 o 
 -10   9   5        7.24       42.41     29.88 o 
  -9   9   5       24.27       76.43     24.71 o 
  -8   9   5        6.60       86.03     21.92 o 
  -7   9   5       10.03        1.53     19.20 o 
  -6   9   5      158.67      286.99     21.83 o 
  -5   9   5     2049.34     1975.26     41.16 o 
  -4   9   5      209.42      241.50     14.55 o 
  -3   9   5       35.99       43.93      8.62 o 
  -2   9   5     9654.27     9338.02     93.08 o 
  -1   9   5     4834.36     4817.46     59.92 o 
   0   9   5    10124.80     9836.98    108.80 o 
   1   9   5     3963.21     3940.07     53.10 o 
   2   9   5     7037.41     6975.19     74.94 o 
   3   9   5     1691.78     1759.34     33.88 o 
   4   9   5       29.92       48.27     13.14 o 
   5   9   5     1824.01     1680.29     34.17 o 
   6   9   5     1492.02     1377.05     33.33 o 
   7   9   5      412.89      425.53     25.61 o 
   8   9   5      359.33      375.99     26.84 o 
   9   9   5     1154.69     1176.21     43.44 o 
 -11  10   5      153.20      309.75     46.08 o 
 -10  10   5       14.71       -1.60     36.46 o 
  -9  10   5     1529.86     1333.09     50.64 o 
  -8  10   5     1523.14     1332.60     48.33 o 
  -7  10   5        4.81        8.04     17.14 o 
  -6  10   5      647.80      660.85     29.22 o 
  -5  10   5     7936.47     7367.17     97.96 o 
  -4  10   5     1118.38     1025.61     25.13 o 
  -3  10   5      463.77      497.59     21.41 o 
  -2  10   5     1919.00     1801.72     31.30 o 
  -1  10   5       12.39       25.58     13.82 o 
   0  10   5     5693.92     5654.69     68.61 o 
   1  10   5        0.56       22.25      9.86 o 
   2  10   5     1777.05     1791.95     28.91 o 
   3  10   5     9318.76     9012.04    104.08 o 
   4  10   5     2198.14     2156.49     36.45 o 
   5  10   5      183.34      170.00     16.88 o 
   6  10   5       50.41      131.25     18.10 o 
   7  10   5      188.74      170.33     21.51 o 
   8  10   5      203.06      288.05     28.94 o 
   9  10   5      335.16      512.39     41.58 o 
 -11  11   5      211.62      209.35     44.92 o 
 -10  11   5       27.80       -4.65     25.08 o 
  -9  11   5        7.11       54.53     27.75 o 
  -8  11   5      183.30      194.60     25.08 o 
  -7  11   5      109.43      155.54     20.93 o 
  -6  11   5        0.83       23.10     16.43 o 
  -5  11   5     2468.32     2528.46     47.02 o 
  -4  11   5      789.03      748.49     22.74 o 
  -3  11   5     2585.03     2518.33     38.78 o 
  -2  11   5     1048.51     1003.03     23.54 o 
  -1  11   5     1919.15     1840.82     39.99 o 
   0  11   5     7089.30     6892.21     80.80 o 
   1  11   5     5620.93     5419.78     67.55 o 
   2  11   5     2868.66     2856.23     44.26 o 
   3  11   5      183.25      258.26     17.49 o 
   4  11   5     1467.77     1572.78     67.68 o 
   5  11   5       26.22        6.26     17.18 o 
   6  11   5     1502.32     1538.97     39.58 o 
   7  11   5        9.85       35.70     39.36 o 
   8  11   5      873.65      869.10     44.73 o 
   9  11   5      397.94      403.08     39.71 o 
 -10  12   5        0.43       40.50     30.72 o 
  -9  12   5      392.90      376.87     37.23 o 
  -8  12   5      999.86      823.90     41.70 o 
  -7  12   5      810.62      732.61     32.15 o 
  -6  12   5     3520.25     3293.05     57.57 o 
  -5  12   5     3784.82     3689.80     70.13 o 
  -4  12   5      347.01      380.39     20.82 o 
  -3  12   5      558.80      534.77     19.54 o 
  -2  12   5      961.90      885.94     28.80 o 
  -1  12   5     4375.56     4294.97     66.38 o 
   0  12   5        7.88       25.00     14.25 o 
   1  12   5      153.00      257.96     20.28 o 
   2  12   5      884.94      869.48     31.47 o 
   3  12   5     1771.23     1728.62     43.80 o 
   4  12   5     2544.88     2457.94     55.07 o 
   5  12   5       15.16       62.36     21.92 o 
   6  12   5     1737.86     1846.34     51.12 o 
   7  12   5      186.09      217.51     30.40 o 
   8  12   5      572.33      697.22     42.80 o 
   9  12   5        0.94       90.71     33.81 o 
 -10  13   5        1.64       53.16     31.41 o 
  -9  13   5       24.93       30.79     28.89 o 
  -8  13   5      647.98      614.93     61.74 o 
  -7  13   5      287.50      362.98     39.80 o 
  -6  13   5     1260.15     1228.04     42.37 o 
  -5  13   5      197.13      295.73     25.03 o 
  -4  13   5      316.56      362.39     26.39 o 
  -3  13   5        8.56       17.80     13.14 o 
  -2  13   5      187.88      240.26     18.27 o 
  -1  13   5     1761.88     1823.89     40.16 o 
   0  13   5     6236.98     6142.07     87.72 o 
   1  13   5     5864.97     5674.04     84.11 o 
   2  13   5      413.04      485.59     26.01 o 
   3  13   5       59.31      156.68     20.92 o 
   4  13   5       15.37       88.28     42.05 o 
   5  13   5      919.13      896.54     37.98 o 
   6  13   5       35.28       62.75     25.11 o 
   7  13   5      615.62      532.58     37.58 o 
   8  13   5     1071.37     1091.26     47.82 o 
   9  13   5      799.41      786.93     52.21 o 
 -10  14   5      363.05      378.41     87.87 o 
  -9  14   5       13.08      -35.13     35.13 o 
  -8  14   5      924.05      853.89     54.73 o 
  -7  14   5      287.52      349.44     39.86 o 
  -6  14   5     5199.63     4760.33    110.21 o 
  -5  14   5     4291.86     4339.45    100.33 o 
  -4  14   5     4811.63     4645.64     83.85 o 
  -3  14   5      328.03      362.78     21.64 o 
  -2  14   5     3245.24     3229.15     55.66 o 
  -1  14   5     1356.11     1331.37     35.84 o 
   0  14   5     3931.40     3849.25     71.48 o 
   1  14   5       34.08      104.90     17.80 o 
   2  14   5      168.81      231.41     21.87 o 
   3  14   5     6694.63     6440.59     96.66 o 
   4  14   5     2721.14     2667.50     77.78 o 
   5  14   5       67.30       88.40     31.97 o 
   6  14   5        1.99      -13.19     24.13 o 
   7  14   5        7.22       98.92     28.13 o 
   8  14   5      354.27      406.89     46.18 o 
   9  14   5      327.08      398.12     67.22 o 
 -10  15   5      143.05      109.19     43.04 o 
  -9  15   5        0.26      -19.82     35.59 o 
  -8  15   5       16.02      -12.18     32.63 o 
  -7  15   5      774.31      715.80     48.42 o 
  -6  15   5       80.62      195.51     33.52 o 
  -5  15   5       23.17       93.71     30.72 o 
  -4  15   5     1543.93     1755.93     82.73 o 
  -3  15   5       36.72       40.24     15.76 o 
  -2  15   5     2698.85     2675.33     50.69 o 
  -1  15   5      277.82      352.72     22.40 o 
   0  15   5     2131.11     2103.59     45.43 o 
   1  15   5     4427.40     4178.78     69.13 o 
   2  15   5       55.79       48.44     17.85 o 
   3  15   5     1185.01     1450.89     44.05 o 
   4  15   5       99.04      191.51     24.49 o 
   5  15   5        8.70      -15.89     22.06 o 
   6  15   5      356.43      381.31     35.76 o 
   7  15   5     1290.73     1212.78     47.57 o 
   8  15   5      171.60      197.79     35.18 o 
   9  15   5       96.91      103.26     34.41 o 
 -10  16   5       12.79       37.55     41.54 o 
  -9  16   5      181.76      155.90     41.60 o 
  -8  16   5       67.59       39.43     34.99 o 
  -7  16   5     1898.41     1735.91     66.24 o 
  -6  16   5     1920.47     1836.37     65.65 o 
  -5  16   5     2323.22     2202.66     72.51 o 
  -4  16   5     8157.08     8246.32    130.61 o 
  -3  16   5      511.68      544.08     26.31 o 
  -2  16   5      450.87      500.73     25.64 o 
  -1  16   5     6333.82     6242.94     90.58 o 
   0  16   5     4731.59     4625.79     73.75 o 
   1  16   5      105.74      155.09     20.17 o 
   2  16   5     2548.27     2546.63     53.87 o 
   3  16   5     2719.57     2877.27     58.68 o 
   4  16   5     2116.09     2093.47     51.60 o 
   5  16   5       95.17       63.29     36.11 o 
   6  16   5      816.42      809.01     41.92 o 
   7  16   5        0.52       41.89     28.62 o 
   8  16   5      517.03      580.50     42.12 o 
   9  16   5       11.44       10.35     32.92 o 
 -10  17   5      113.69      231.81     48.48 o 
  -9  17   5        0.74       43.22     38.96 o 
  -8  17   5       93.61       77.78     35.93 o 
  -7  17   5      101.41       81.88     76.69 o 
  -6  17   5      302.30      458.73     43.11 o 
  -5  17   5      398.71      632.81     44.71 o 
  -4  17   5     2444.11     2485.60     60.31 o 
  -3  17   5     2867.18     3022.51     56.58 o 
  -2  17   5      593.65      672.37     29.74 o 
  -1  17   5       23.97       32.90     16.84 o 
   0  17   5       35.13      104.45     18.70 o 
   1  17   5     1043.98     1033.96     35.85 o 
   2  17   5     2929.14     2950.77     58.62 o 
   3  17   5     1123.02     1369.08     42.62 o 
   4  17   5      671.10      689.89     35.49 o 
   5  17   5       17.51      -27.01     27.01 o 
   6  17   5      682.02      679.23     39.96 o 
   7  17   5        7.22       34.81     28.66 o 
   8  17   5      107.72       61.52     49.89 o 
 -10  18   5     1155.52     1147.67    110.54 o 
  -9  18   5      465.49      512.42     53.97 o 
  -8  18   5       55.75       46.70     88.91 o 
  -7  18   5      115.34       78.63     39.31 o 
  -6  18   5     5960.91     5698.43    127.28 o 
  -5  18   5     7931.43     7723.71    155.08 o 
  -4  18   5      103.26      115.77     25.01 o 
  -3  18   5     4122.10     4060.69     68.72 o 
  -2  18   5     4287.81     4330.49     71.22 o 
  -1  18   5     1564.78     1518.19     41.02 o 
   0  18   5        3.82       45.24     17.97 o 
   1  18   5     2295.44     2174.89     49.59 o 
   2  18   5     1308.31     1248.68     40.15 o 
   3  18   5     3298.07     3190.94     63.37 o 
   4  18   5      672.01      676.44     35.69 o 
   5  18   5       66.51       45.85     28.90 o 
   6  18   5      147.79      148.81     46.77 o 
   7  18   5      212.76      191.39     32.94 o 
   8  18   5       38.19      -30.22     30.22 o 
  -9  19   5      406.60      397.66     51.47 o 
  -8  19   5       15.04       36.92     37.55 o 
  -7  19   5      131.63      159.62     37.19 o 
  -6  19   5        6.01      180.02     36.49 o 
  -5  19   5     1043.79     1229.82     57.99 o 
  -4  19   5      461.23      605.21     36.90 o 
  -3  19   5        3.03       56.94     18.99 o 
  -2  19   5     2330.53     2408.17     51.31 o 
  -1  19   5     1103.29     1205.96     38.79 o 
   0  19   5     3961.03     3958.88     68.66 o 
   1  19   5      139.00      145.74     22.44 o 
   2  19   5     1156.97     1255.27     50.56 o 
   3  19   5       14.36       68.01     22.16 o 
   4  19   5      117.12      177.90     26.73 o 
   5  19   5      563.82      619.30     55.46 o 
   6  19   5       70.65       44.53     36.44 o 
   7  19   5      201.30      164.57     33.07 o 
   8  19   5       21.70      -32.56     32.56 o 
  -9  20   5      151.70      198.96     46.40 o 
  -8  20   5      852.02      882.22     61.69 o 
  -7  20   5      623.36      612.52     72.65 o 
  -6  20   5     1696.72     1630.89     66.32 o 
  -5  20   5      565.17      641.85     48.34 o 
  -4  20   5     7055.39     7014.12    137.97 o 
  -3  20   5       17.24       30.93     19.17 o 
  -2  20   5      415.08      488.17     28.34 o 
  -1  20   5     1093.16     1123.88     37.97 o 
   0  20   5     3657.10     3748.53     67.65 o 
   1  20   5       33.92       25.85     20.52 o 
   2  20   5     2979.36     2965.91     61.16 o 
   3  20   5     2303.64     2226.94     53.97 o 
   4  20   5      540.89      570.18     35.72 o 
   5  20   5      286.31      267.07     31.56 o 
   6  20   5       53.93      -10.59     27.06 o 
   7  20   5      125.56       94.86    111.75 o 
   8  20   5       48.93      -20.41     31.13 o 
  -9  21   5       48.47      109.33     47.23 o 
  -8  21   5      199.54      323.33     48.67 o 
  -7  21   5       41.53       36.75     54.75 o 
  -6  21   5       29.92      112.52     36.16 o 
  -5  21   5      495.06      654.74     48.97 o 
  -4  21   5     1092.02     1244.28     49.05 o 
  -3  21   5     1640.35     1814.69     46.86 o 
  -2  21   5      126.85      115.42     20.96 o 
  -1  21   5      610.17      579.76     31.83 o 
   0  21   5     4212.00     4435.66     75.95 o 
   1  21   5     1032.80     1033.00     58.52 o 
   2  21   5      143.47      142.80     24.55 o 
   3  21   5       52.99      118.51     25.27 o 
   4  21   5     2020.16     1963.73     62.17 o 
   5  21   5       13.16       18.64     26.04 o 
   6  21   5       13.36      -31.35     31.35 o 
   7  21   5        7.23      -36.08     36.08 o 
   8  21   5       66.30      -39.44     39.44 o 
  -9  22   5      229.03      264.46     96.45 o 
  -8  22   5     1232.72     1305.21    160.28 o 
  -7  22   5     1086.42     1096.19     60.67 o 
  -6  22   5     2453.95     2271.34     76.97 o 
  -5  22   5     2322.53     2323.29     82.06 o 
  -4  22   5     2118.29     2048.01     89.62 o 
  -3  22   5     3663.84     3581.80     66.61 o 
  -2  22   5      179.93      196.50     24.18 o 
  -1  22   5      621.77      658.22     32.93 o 
   0  22   5     1208.12     1421.30     43.45 o 
   1  22   5     4153.50     4207.74     75.23 o 
   2  22   5       78.47       -2.95     21.94 o 
   3  22   5     1229.80     1286.02     57.50 o 
   4  22   5       44.78       71.17     25.71 o 
   5  22   5      559.95      461.70     36.02 o 
   6  22   5      421.51      420.04     37.79 o 
   7  22   5       44.88       15.92     32.66 o 
  -8  23   5        6.01      111.84     42.57 o 
  -7  23   5       18.43       31.71     65.80 o 
  -6  23   5       39.43       95.98     65.36 o 
  -5  23   5     1829.03     1825.51    156.88 o 
  -4  23   5        4.61       28.33     26.40 o 
  -3  23   5       75.76      117.04     23.57 o 
  -2  23   5      271.23      295.54     40.77 o 
  -1  23   5     1266.13     1378.92     43.33 o 
   0  23   5     2997.60     3097.76     62.91 o 
   1  23   5     1009.67     1075.09     41.05 o 
   2  23   5        7.17       66.68     32.13 o 
   3  23   5        2.43        8.92     24.21 o 
   4  23   5      106.13      140.98     27.53 o 
   5  23   5      277.48      264.29     45.09 o 
   6  23   5        0.94        1.52     28.76 o 
   7  23   5        0.70      -31.10     31.10 o 
  -8  24   5      156.33      150.36     69.48 o 
  -7  24   5       49.65      111.87     80.21 o 
  -6  24   5      573.64      645.84     52.56 o 
  -5  24   5      209.79      267.76     41.12 o 
  -4  24   5     1438.88     1391.74     52.33 o 
  -3  24   5     1208.20     1224.12     42.93 o 
  -2  24   5     1292.18     1355.74     43.58 o 
  -1  24   5     1194.88     1214.26     42.23 o 
   0  24   5       83.48      143.01     25.45 o 
   1  24   5      937.58     1078.20     41.55 o 
   2  24   5     4073.58     4046.96     76.17 o 
   3  24   5      488.35      414.96     33.58 o 
   4  24   5       59.28       89.20     27.22 o 
   5  24   5      775.17      802.01     44.02 o 
   6  24   5      282.55      271.76     35.60 o 
   7  24   5       83.19       93.96     37.79 o 
  -8  25   5       32.06      124.82     89.72 o 
  -7  25   5      308.02      367.64     48.74 o 
  -6  25   5      238.65      231.14     43.11 o 
  -5  25   5      277.12      321.75     44.57 o 
  -4  25   5      439.30      523.97     39.79 o 
  -3  25   5      237.31      277.11     28.78 o 
  -2  25   5       17.42       25.42     22.63 o 
  -1  25   5      906.58      942.74     39.77 o 
   0  25   5      771.04      847.31     38.47 o 
   1  25   5     1154.09     1149.92     42.89 o 
   2  25   5       52.10      127.68     26.46 o 
   3  25   5      442.76      388.36     49.80 o 
   4  25   5      162.20      149.23     29.77 o 
   5  25   5      141.55      164.78     37.33 o 
   6  25   5       17.38       30.08     31.39 o 
   7  25   5      434.21      369.28     40.53 o 
  -8  26   5      588.33      450.53     85.48 o 
  -7  26   5      184.44      113.05     43.77 o 
  -6  26   5       83.17       67.89     38.13 o 
  -5  26   5        5.47      -30.79     33.78 o 
  -4  26   5       71.46       57.92     29.29 o 
  -3  26   5     1033.70     1165.77     43.61 o 
  -2  26   5      894.61      928.25     40.96 o 
  -1  26   5      207.89      242.17     27.90 o 
   0  26   5      517.63      531.15     35.04 o 
   1  26   5      776.38      775.07     38.46 o 
   2  26   5        3.03       25.49     25.08 o 
   3  26   5       17.18        8.21     34.22 o 
   4  26   5      171.38      197.01     31.38 o 
   5  26   5      255.38      237.95     33.86 o 
   6  26   5      687.81      707.13     45.41 o 
  -7  27   5       57.09       55.89     71.12 o 
  -6  27   5      392.58      390.57     48.50 o 
  -5  27   5      159.40       85.71     38.95 o 
  -4  27   5        4.16      -26.56     27.18 o 
  -3  27   5      236.11      236.69     29.64 o 
  -2  27   5      170.27      157.02     26.59 o 
  -1  27   5        7.21        5.42     23.08 o 
   0  27   5     1110.07     1157.12     43.80 o 
   1  27   5       65.53       63.41     27.73 o 
   2  27   5      846.03      847.12     40.64 o 
   3  27   5      216.88      237.93     31.60 o 
   4  27   5      142.12      184.12     31.87 o 
   5  27   5       43.19       28.86     33.14 o 
   6  27   5       96.72      121.90     47.58 o 
  -7  28   5      183.81      184.90     77.89 o 
  -6  28   5        6.83       -9.61     65.65 o 
  -5  28   5      216.77      153.75     68.95 o 
  -4  28   5      165.30      166.95     33.63 o 
  -3  28   5      153.52       98.70     26.29 o 
  -2  28   5      213.50      175.01     26.80 o 
  -1  28   5      284.86      220.58     28.30 o 
   0  28   5      320.50      281.69     30.42 o 
   1  28   5        8.23       27.11     24.74 o 
   2  28   5      557.48      652.20     38.75 o 
   3  28   5       14.98        7.13     27.99 o 
   4  28   5       97.49      141.86     31.83 o 
   5  28   5      141.63      119.21     38.24 o 
  -6  29   5        1.54       -1.35     67.39 o 
  -5  29   5        8.76      -62.81     62.81 o 
  -4  29   5      283.13      239.10     50.94 o 
  -3  29   5       93.27      120.37     37.92 o 
  -2  29   5      311.72      367.11     41.80 o 
  -1  29   5      389.18      335.90     41.86 o 
   0  29   5       70.25       21.35     32.48 o 
   1  29   5      321.03      351.34     32.96 o 
   2  29   5      343.01      361.07     34.46 o 
   3  29   5      234.82      227.29     32.41 o 
   4  29   5      651.04      581.60     42.08 o 
   5  29   5        6.79       23.73     31.28 o 
  -6  30   5       35.68       -5.97     69.17 o 
  -5  30   5        5.85      -65.33     65.33 o 
  -4  30   5      865.24      792.03     65.69 o 
  -3  30   5      534.77      513.63     58.95 o 
  -2  30   5      630.34      516.16     47.19 o 
  -1  30   5      149.81      140.91     42.66 o 
   0  30   5        6.56      -30.20     32.56 o 
   1  30   5      444.70      537.48     48.42 o 
   2  30   5       19.70       94.98     37.29 o 
   3  30   5      119.20       82.51     38.08 o 
   4  30   5       69.33      105.18     40.75 o 
   5  30   5       36.35       29.75     49.92 o 
  -5  31   5       65.55       64.11     70.93 o 
  -4  31   5       94.26       44.40     49.17 o 
  -3  31   5      183.25      234.14    123.94 o 
  -2  31   5      213.23      171.65     46.42 o 
  -1  31   5       85.35       53.02     35.49 o 
   0  31   5      117.23       90.93     36.30 o 
   1  31   5       52.62       20.88     48.48 o 
   2  31   5      589.96      528.57     57.16 o 
   3  31   5      610.97      680.93     58.11 o 
   4  31   5      266.93      256.44     50.68 o 
  -5  32   5      259.82      244.51     79.41 o 
  -4  32   5      183.14      275.85     93.23 o 
  -3  32   5       42.88        6.09     82.95 o 
  -2  32   5       24.09        8.74     36.52 o 
  -1  32   5      172.54      130.83     39.60 o 
   0  32   5      330.34      311.18     45.66 o 
   1  32   5      269.05      199.84     68.42 o 
   2  32   5       79.64       63.43     39.35 o 
   3  32   5        2.09       34.99     39.12 o 
  -4  33   5      203.48      183.85     57.50 o 
  -3  33   5       27.19      -32.09     75.43 o 
  -2  33   5      204.20       97.39     56.40 o 
  -1  33   5      120.01       72.80     39.41 o 
   0  33   5       16.44        0.71     36.81 o 
   1  33   5        2.34        6.06     39.18 o 
   2  33   5        2.17      -15.70     37.72 o 
   3  33   5       22.52      -23.49     38.92 o 
  -3  34   5      296.59      293.86     85.92 o 
  -2  34   5      195.05      198.61    102.98 o 
  -1  34   5       74.52       -6.05     40.12 o 
   0  34   5       13.22        8.10     39.15 o 
   1  34   5      325.72      272.14     45.95 o 
   2  34   5       33.01        5.58     38.69 o 
  -1  35   5        3.46       -3.05     50.76 o 
   0  35   5      408.18      380.49     99.22 o 
 -10   0   6      126.59       43.41     37.97 o 
  -8   0   6      754.13      805.67     96.41 o 
  -6   0   6     2953.33     2939.77    103.27 o 
  -4   0   6      332.40      317.17     26.95 o 
  -2   0   6    13800.34    13664.68    187.26 o 
   0   0   6    10298.48    10276.37    146.06 o 
   2   0   6    10365.86    10066.77    183.71 o 
   4   0   6      386.51      450.04     28.73 o 
   6   0   6     5153.81     5411.16    100.39 o 
   8   0   6       48.74        4.39     29.26 o 
 -11   1   6       11.54        3.94     27.87 o 
 -10   1   6      103.62       76.92     27.68 o 
  -9   1   6       35.16        9.12     25.12 o 
  -8   1   6      765.39      797.45     35.15 o 
  -7   1   6     2031.89     1958.97     46.20 o 
  -6   1   6      576.07      655.87     29.50 o 
  -5   1   6     4095.18     4031.13     63.20 o 
  -4   1   6       59.24       68.77     14.47 o 
  -3   1   6     2125.04     2226.46     38.93 o 
  -2   1   6     5503.79     5487.75     66.80 o 
  -1   1   6      351.73      426.23     17.35 o 
   0   1   6        0.71       46.97      8.90 o 
   1   1   6      782.14      944.20     27.70 o 
   2   1   6     1432.13     1449.48     29.85 o 
   3   1   6       52.14       75.32     12.34 o 
   4   1   6      193.76      215.22     18.20 o 
   5   1   6      204.77      215.69     18.62 o 
   6   1   6      239.91      408.87     26.98 o 
   7   1   6     1038.15     1054.69     35.43 o 
   8   1   6        1.77      -27.09     27.09 o 
   9   1   6       87.14       58.32     35.09 o 
 -11   2   6      230.58      232.47     33.18 o 
 -10   2   6      563.84      565.98     38.00 o 
  -9   2   6      661.29      737.73     40.47 o 
  -8   2   6      412.32      474.23     36.40 o 
  -7   2   6     1165.23     1263.31     38.32 o 
  -6   2   6     1624.62     1440.43     38.31 o 
  -5   2   6     4226.14     4155.15     74.54 o 
  -4   2   6     1107.46     1101.69     29.76 o 
  -3   2   6      987.22     1036.28     22.73 o 
  -2   2   6     7139.20     6853.40     73.06 o 
  -1   2   6     3236.32     3153.82     66.83 o 
   0   2   6      836.82      899.28     22.84 o 
   1   2   6    18157.73    17779.94    170.25 o 
   2   2   6     1231.11     1238.32     25.93 o 
   3   2   6      409.16      423.59     18.58 o 
   4   2   6      462.82      504.17     21.17 o 
   5   2   6        6.92       35.75     14.85 o 
   6   2   6      355.90      430.41     24.49 o 
   7   2   6     1492.82     1504.89     37.95 o 
   8   2   6      149.94      131.00     23.46 o 
   9   2   6      300.78      235.33     29.61 o 
 -11   3   6        4.85       12.63     30.42 o 
 -10   3   6      304.03      283.40     31.79 o 
  -9   3   6      127.35      126.87     25.56 o 
  -8   3   6       63.12      168.20     23.62 o 
  -7   3   6      398.99      438.48     27.59 o 
  -6   3   6     1850.68     1769.56     41.66 o 
  -5   3   6      207.74      224.10     21.14 o 
  -4   3   6     6688.78     6379.59     85.87 o 
  -3   3   6     3546.40     3687.61     45.35 o 
  -2   3   6     3067.50     3226.22     41.52 o 
  -1   3   6     2828.51     2841.48     38.15 o 
   0   3   6     3360.30     3321.55     42.43 o 
   1   3   6      846.24     1072.32     23.61 o 
   2   3   6       18.88       75.32     12.86 o 
   3   3   6      523.87      647.60     28.92 o 
   4   3   6      957.52     1008.33     26.91 o 
   5   3   6     1167.10     1025.89     29.32 o 
   6   3   6      725.58      760.85     28.77 o 
   7   3   6      143.15      281.34     23.81 o 
   8   3   6      106.93       30.64     27.15 o 
   9   3   6        5.46       10.93     23.82 o 
 -11   4   6      526.05      451.01     40.59 o 
 -10   4   6        3.62       38.48     35.15 o 
  -9   4   6       58.44       30.00     23.20 o 
  -8   4   6     1626.29     1503.40     43.53 o 
  -7   4   6      137.31      172.68     21.89 o 
  -6   4   6     2422.70     2342.51     55.24 o 
  -5   4   6      713.98      838.63     29.70 o 
  -4   4   6     2892.07     2806.56     54.32 o 
  -3   4   6     3335.22     3649.56     44.99 o 
  -2   4   6       26.09       82.86     10.41 o 
  -1   4   6     6717.52     6927.60     73.80 o 
   0   4   6     5466.85     5514.96     61.68 o 
   1   4   6      821.94      806.96     22.15 o 
   2   4   6     2993.02     2878.06     45.41 o 
   3   4   6    11018.90    10565.90    121.40 o 
   4   4   6      438.89      512.47     22.84 o 
   5   4   6      752.18      767.13     26.84 o 
   6   4   6     1577.51     1516.22     35.95 o 
   7   4   6     1413.88     1451.42     37.43 o 
   8   4   6        1.95      -20.91     20.91 o 
   9   4   6       10.95      -16.89     34.20 o 
 -11   5   6      215.67      270.13     38.34 o 
 -10   5   6      114.74      283.02     32.32 o 
  -9   5   6      524.67      502.38     33.97 o 
  -8   5   6        6.99       90.16     22.35 o 
  -7   5   6        8.57       14.84     17.62 o 
  -6   5   6        6.32       60.35     16.99 o 
  -5   5   6    13035.61    12472.40    153.05 o 
  -4   5   6      845.43      908.08     27.89 o 
  -3   5   6       87.12      134.15     10.80 o 
  -2   5   6      872.98     1090.31     28.02 o 
  -1   5   6      393.87      469.74     16.60 o 
   0   5   6     1463.00     1480.77     26.16 o 
   1   5   6      436.80      504.94     17.68 o 
   2   5   6      408.21      490.69     25.41 o 
   3   5   6     1915.96     2141.59     49.30 o 
   4   5   6      427.45      536.68     21.93 o 
   5   5   6      290.90      290.19     19.86 o 
   6   5   6       67.96      132.58     19.11 o 
   7   5   6     1823.32     1789.90     40.63 o 
   8   5   6      290.32      152.15     24.14 o 
   9   5   6      675.11      618.52     33.56 o 
 -11   6   6       28.44       38.04     30.02 o 
 -10   6   6     2418.09     2250.91     63.48 o 
  -9   6   6      774.83      785.32     37.60 o 
  -8   6   6     1808.64     1649.78     45.38 o 
  -7   6   6      579.61      672.81     36.72 o 
  -6   6   6     2858.82     2913.67     54.29 o 
  -5   6   6      890.50     1130.79     32.92 o 
  -4   6   6      222.44      281.53     18.58 o 
  -3   6   6       35.38       50.97      9.48 o 
  -2   6   6    18303.08    18074.47    171.52 o 
  -1   6   6      629.53      678.82     18.94 o 
   0   6   6       52.10       82.19      9.62 o 
   1   6   6     5267.95     5219.48     59.90 o 
   2   6   6     6061.40     5637.06     72.73 o 
   3   6   6     3177.38     3044.22     48.33 o 
   4   6   6     2603.72     2605.78     41.73 o 
   5   6   6       19.51        4.04     14.69 o 
   6   6   6      333.40      411.79     34.70 o 
   7   6   6       40.55      121.87     20.94 o 
   8   6   6      189.12      183.86     32.42 o 
   9   6   6       10.27       41.62     30.26 o 
 -11   7   6      272.94      336.48     41.52 o 
 -10   7   6      419.79      587.90     38.24 o 
  -9   7   6       11.31       34.98     23.75 o 
  -8   7   6      762.47      886.87     36.64 o 
  -7   7   6     1511.64     1455.77     39.86 o 
  -6   7   6     2746.26     2583.61     50.70 o 
  -5   7   6     1524.22     1456.66     36.23 o 
  -4   7   6     8412.12     8021.19    103.34 o 
  -3   7   6     3737.91     3569.90     44.74 o 
  -2   7   6     2707.34     2814.70     42.53 o 
  -1   7   6     1127.46     1143.57     23.04 o 
   0   7   6     1287.16     1355.59     24.72 o 
   1   7   6       48.65       81.61      9.95 o 
   2   7   6       43.36       94.67     13.81 o 
   3   7   6       70.09      206.62     17.83 o 
   4   7   6     3636.50     3597.61     50.54 o 
   5   7   6      118.98       71.78     15.85 o 
   6   7   6     1137.26     1059.63     31.61 o 
   7   7   6       26.37       39.63     20.22 o 
   8   7   6       83.92       58.81     22.64 o 
   9   7   6       70.25       21.96     28.21 o 
 -11   8   6      828.95      838.90     52.90 o 
 -10   8   6      391.69      366.59     34.77 o 
  -9   8   6        5.58      -15.07     22.51 o 
  -8   8   6     1893.12     1912.55     56.51 o 
  -7   8   6      576.11      636.33     30.71 o 
  -6   8   6       37.44       39.86     16.89 o 
  -5   8   6      707.56      749.49     29.10 o 
  -4   8   6     3926.21     3705.82     57.87 o 
  -3   8   6      252.62      331.18     14.66 o 
  -2   8   6     3325.31     3485.69     55.43 o 
  -1   8   6     4421.84     4236.05     56.54 o 
   0   8   6     3051.79     3130.48     46.24 o 
   1   8   6      933.37      951.72     21.74 o 
   2   8   6      466.09      448.44     21.28 o 
   3   8   6     7814.23     7602.44     84.28 o 
   4   8   6      146.64      195.28     19.45 o 
   5   8   6       16.12       19.46     14.96 o 
   6   8   6      521.73      568.52     26.08 o 
   7   8   6      263.33      241.07     26.98 o 
   8   8   6        2.98      -24.15     24.15 o 
   9   8   6       67.54       89.52     33.98 o 
 -10   9   6      123.83      157.20     36.54 o 
  -9   9   6        0.08        0.95     22.03 o 
  -8   9   6     1983.19     1890.85     48.54 o 
  -7   9   6      211.32      314.27     24.79 o 
  -6   9   6      763.37      746.17     30.64 o 
  -5   9   6     5114.25     4831.95    132.10 o 
  -4   9   6     1120.11     1132.09     35.97 o 
  -3   9   6      230.46      253.81     15.41 o 
  -2   9   6     7422.54     7299.31     86.16 o 
  -1   9   6      531.61      570.66     34.10 o 
   0   9   6       21.20       51.69     11.08 o 
   1   9   6     1178.33     1208.14     28.72 o 
   2   9   6     1496.77     1503.95     32.53 o 
   3   9   6      885.67     1066.59     37.98 o 
   4   9   6        5.19       12.94     18.61 o 
   5   9   6       68.54       74.73     19.45 o 
   6   9   6      101.98      125.03     22.92 o 
   7   9   6     1586.56     1496.08     43.00 o 
   8   9   6       30.84      -20.55     28.41 o 
   9   9   6      699.38      556.74     43.73 o 
 -10  10   6      739.30      796.98     61.67 o 
  -9  10   6      131.80       88.78     30.17 o 
  -8  10   6      800.91      830.93     42.76 o 
  -7  10   6      543.97      582.65     35.89 o 
  -6  10   6      610.55      674.92     35.15 o 
  -5  10   6      299.29      326.79     25.81 o 
  -4  10   6      873.03      911.59     33.40 o 
  -3  10   6      220.38      327.55     16.82 o 
  -2  10   6     3135.09     3139.90     46.50 o 
  -1  10   6       28.80       85.96     11.29 o 
   0  10   6     2884.46     2846.03     43.69 o 
   1  10   6     1820.50     1798.52     39.93 o 
   2  10   6       67.95      105.81     14.47 o 
   3  10   6     1341.53     1364.43     55.62 o 
   4  10   6      873.41      881.68     44.33 o 
   5  10   6        9.52       -5.99     21.13 o 
   6  10   6      529.01      578.38     36.66 o 
   7  10   6      406.04      432.19     57.91 o 
   8  10   6        7.32      -28.74     28.74 o 
   9  10   6        7.08       54.33     33.29 o 
 -10  11   6        8.25       60.89     40.72 o 
  -9  11   6      142.29       99.58     30.93 o 
  -8  11   6     1951.21     1981.79     58.43 o 
  -7  11   6     3096.00     2862.61     65.54 o 
  -6  11   6      281.44      290.33     27.16 o 
  -5  11   6        6.79      -14.48     18.72 o 
  -4  11   6       60.06       62.73     17.76 o 
  -3  11   6     6087.80     5855.48     72.98 o 
  -2  11   6     5227.38     5099.79     76.45 o 
  -1  11   6     1930.28     1806.24     41.88 o 
   0  11   6     1129.02     1148.81     35.45 o 
   1  11   6     1064.67     1065.87     35.40 o 
   2  11   6      289.99      359.49     25.49 o 
   3  11   6        2.52       25.52     19.04 o 
   4  11   6      202.12      191.23     29.94 o 
   5  11   6      295.83      234.02     28.06 o 
   6  11   6     1407.33     1281.05     46.27 o 
   7  11   6      315.76      341.54     34.70 o 
   8  11   6        2.14       12.05     30.06 o 
   9  11   6       65.16       27.25     32.62 o 
 -10  12   6       47.97       24.79     39.58 o 
  -9  12   6       19.26       20.58     35.98 o 
  -8  12   6      996.55     1078.90     60.98 o 
  -7  12   6       79.51      134.37     26.54 o 
  -6  12   6      470.10      409.14     68.49 o 
  -5  12   6      169.82      155.05     29.22 o 
  -4  12   6     1970.89     1787.09     51.68 o 
  -3  12   6      432.00      512.78     28.35 o 
  -2  12   6       65.12      199.57     19.38 o 
  -1  12   6      473.33      523.43     25.96 o 
   0  12   6     3022.37     3143.47     57.60 o 
   1  12   6     5603.47     5523.96     84.60 o 
   2  12   6        0.87      -14.27     16.70 o 
   3  12   6     1640.32     1604.68     44.47 o 
   4  12   6      296.60      254.27     26.61 o 
   5  12   6        9.57      -20.67     32.65 o 
   6  12   6      617.53      651.52     63.20 o 
   7  12   6      232.99      221.42     35.92 o 
   8  12   6      177.16      134.22     35.93 o 
   9  12   6       71.69      -16.46     33.08 o 
 -10  13   6      148.20      154.94    121.85 o 
  -9  13   6      566.93      662.54     54.81 o 
  -8  13   6      857.40      834.31     54.63 o 
  -7  13   6     1159.98     1192.05     70.41 o 
  -6  13   6       83.88       66.26     29.45 o 
  -5  13   6        6.49       11.19     24.19 o 
  -4  13   6        0.34        6.75     19.66 o 
  -3  13   6     5885.64     5633.37     83.28 o 
  -2  13   6     6345.30     6578.03     93.78 o 
  -1  13   6     8682.71     8467.55    115.24 o 
   0  13   6       61.45       80.97     18.26 o 
   1  13   6     1012.12     1059.12     36.53 o 
   2  13   6       69.76       65.87     19.65 o 
   3  13   6      286.30      360.09     27.24 o 
   4  13   6        4.09       12.22     21.19 o 
   5  13   6      791.36      807.71     46.48 o 
   6  13   6      133.50      119.01     28.37 o 
   7  13   6      357.16      348.26     35.65 o 
   8  13   6       18.40       -4.85     29.99 o 
 -10  14   6      109.09      190.15     46.41 o 
  -9  14   6       90.94       40.97     36.78 o 
  -8  14   6        2.08       59.39     75.66 o 
  -7  14   6     1015.69      953.91     55.15 o 
  -6  14   6      322.70      443.13     41.15 o 
  -5  14   6      964.15      890.84     58.17 o 
  -4  14   6      588.86      596.20     33.47 o 
  -3  14   6      205.35      266.33     21.78 o 
  -2  14   6      850.81      924.16     39.67 o 
  -1  14   6     4432.01     4687.95     75.18 o 
   0  14   6       72.95       64.50     18.43 o 
   1  14   6      718.64      778.56     32.73 o 
   2  14   6      473.78      487.80     29.46 o 
   3  14   6     1372.39     1350.27     45.24 o 
   4  14   6     1449.75     1551.29     46.53 o 
   5  14   6      110.97      160.93     51.61 o 
   6  14   6      441.02      464.00     36.46 o 
   7  14   6       14.57       72.05     29.85 o 
   8  14   6        1.33      -22.05     29.25 o 
 -10  15   6      721.99      741.82     61.74 o 
  -9  15   6        3.74       36.61     37.58 o 
  -8  15   6     1115.16     1116.68     89.03 o 
  -7  15   6      855.05      743.01     51.37 o 
  -6  15   6     1814.56     1639.11     63.59 o 
  -5  15   6     3208.41     2958.99     82.38 o 
  -4  15   6      273.58      276.65     27.68 o 
  -3  15   6      146.94      219.72     21.71 o 
  -2  15   6     2753.20     2712.15     74.21 o 
  -1  15   6      111.40      150.21     20.44 o 
   0  15   6     2341.66     2321.35     50.71 o 
   1  15   6      373.20      387.11     26.95 o 
   2  15   6      132.95      220.25     36.77 o 
   3  15   6      533.48      529.04     31.74 o 
   4  15   6      482.14      464.71     32.00 o 
   5  15   6       92.29      110.89     26.47 o 
   6  15   6      269.06      264.69     52.61 o 
   7  15   6      208.46      210.47     34.19 o 
   8  15   6       68.37       48.52     36.07 o 
 -10  16   6      398.24      475.63    102.14 o 
  -9  16   6      114.95      201.02     45.41 o 
  -8  16   6      107.75      100.92     37.81 o 
  -7  16   6       41.91       24.04     32.24 o 
  -6  16   6     2385.77     2212.28    121.80 o 
  -5  16   6      194.84      249.34     36.10 o 
  -4  16   6        4.85       14.41     21.62 o 
  -3  16   6     7065.96     6843.73     98.82 o 
  -2  16   6     2300.49     2245.19     53.39 o 
  -1  16   6     1225.01     1271.01     39.37 o 
   0  16   6        2.92       10.88     17.87 o 
   1  16   6       88.47      120.22     21.37 o 
   2  16   6     1068.30     1107.02     40.88 o 
   3  16   6      706.47      773.47     36.05 o 
   4  16   6      301.97      362.71     32.52 o 
   5  16   6     1269.61     1250.48     45.90 o 
   6  16   6       35.60       -3.85     33.05 o 
   7  16   6       81.03       34.18     31.04 o 
   8  16   6      216.58      165.36     35.50 o 
  -9  17   6      940.63      933.95     76.11 o 
  -8  17   6        3.02      -17.39     33.95 o 
  -7  17   6      358.40      387.90     45.14 o 
  -6  17   6      473.18      677.81     58.76 o 
  -5  17   6      430.01      486.17     42.97 o 
  -4  17   6      665.76      729.22     65.00 o 
  -3  17   6      541.63      657.02     30.94 o 
  -2  17   6      102.46      171.54     21.91 o 
  -1  17   6     2738.66     2755.52     56.47 o 
   0  17   6     2137.85     2062.82     49.14 o 
   1  17   6      976.31      978.53     37.75 o 
   2  17   6      169.75      177.65     24.43 o 
   3  17   6        0.36       42.21     22.17 o 
   4  17   6      914.20      971.85     41.12 o 
   5  17   6      766.48      729.12     39.90 o 
   6  17   6       80.13        8.41     33.48 o 
   7  17   6       67.02       17.60     36.66 o 
   8  17   6       19.46      -29.29     29.29 o 
  -9  18   6       25.52       60.03     42.51 o 
  -8  18   6      326.36      319.66     71.70 o 
  -7  18   6       27.80       30.52     33.60 o 
  -6  18   6      358.32      409.28     43.96 o 
  -5  18   6      129.30      147.43     34.64 o 
  -4  18   6     2270.16     2310.97     60.95 o 
  -3  18   6      211.74      257.73     24.39 o 
  -2  18   6     1056.89     1073.40     38.04 o 
  -1  18   6     2414.36     2463.25     59.01 o 
   0  18   6     1745.61     1718.51     46.12 o 
   1  18   6     2421.88     2318.41     53.95 o 
   2  18   6       59.04       45.37     22.05 o 
   3  18   6     2144.55     2022.83     52.72 o 
   4  18   6     3808.18     3759.32     74.39 o 
   5  18   6       54.56       42.62     26.89 o 
   6  18   6      394.68      357.32     35.89 o 
   7  18   6      162.05       59.28     36.99 o 
   8  18   6       50.62       50.13     41.35 o 
  -9  19   6       63.60      -12.28     40.52 o 
  -8  19   6        1.58       68.63     56.90 o 
  -7  19   6        0.26      -12.98     32.02 o 
  -6  19   6      202.96      258.03     40.80 o 
  -5  19   6     3794.24     3611.55     96.27 o 
  -4  19   6       59.45       88.39     26.74 o 
  -3  19   6        7.37       24.72     19.51 o 
  -2  19   6        0.11       57.98     20.08 o 
  -1  19   6        0.07       32.86     19.60 o 
   0  19   6     1696.71     1869.13     48.37 o 
   1  19   6      368.56      402.85     30.04 o 
   2  19   6      344.17      335.98     29.60 o 
   3  19   6      884.59      870.72     39.09 o 
   4  19   6      272.08      385.71     32.83 o 
   5  19   6      129.85      127.84     29.45 o 
   6  19   6       24.08       32.47     29.55 o 
   7  19   6      110.53      111.91     40.46 o 
  -9  20   6      292.28      227.75     48.94 o 
  -8  20   6     1094.45     1035.70     63.15 o 
  -7  20   6       56.15       -7.08     46.82 o 
  -6  20   6     1997.39     1906.06    114.10 o 
  -5  20   6      739.40      784.48     52.34 o 
  -4  20   6      763.89      855.20     82.24 o 
  -3  20   6     4627.46     4468.15     76.83 o 
  -2  20   6     3142.21     2964.72     60.13 o 
  -1  20   6      106.96      156.46     23.62 o 
   0  20   6     3683.12     3616.64     68.34 o 
   1  20   6      451.48      558.99     34.11 o 
   2  20   6       29.30       -6.75     24.76 o 
   3  20   6      883.68      949.03     40.74 o 
   4  20   6        3.83       59.51     26.67 o 
   5  20   6     1562.18     1595.59     52.39 o 
   6  20   6      107.18       89.62     30.93 o 
   7  20   6      101.13      119.10     36.83 o 
  -9  21   6       95.78       80.62     59.18 o 
  -8  21   6      166.19      179.50     44.37 o 
  -7  21   6      522.69      552.65     61.42 o 
  -6  21   6      515.54      648.06     52.32 o 
  -5  21   6      124.95       93.65     51.90 o 
  -4  21   6     2117.18     2127.96     61.35 o 
  -3  21   6      500.77      574.62     32.98 o 
  -2  21   6        3.58       62.82     21.70 o 
  -1  21   6      517.29      584.53     33.46 o 
   0  21   6      323.20      325.48     28.90 o 
   1  21   6        3.42       33.28     22.98 o 
   2  21   6      466.27      469.88     33.18 o 
   3  21   6      539.11      564.65     36.72 o 
   4  21   6     1409.72     1496.16     49.75 o 
   5  21   6       97.89      162.29     30.89 o 
   6  21   6      131.31      144.14     32.68 o 
   7  21   6      103.99       32.68     36.75 o 
  -8  22   6      330.22      333.32     50.49 o 
  -7  22   6        2.17      -36.78     36.78 o 
  -6  22   6       36.60       62.41     35.07 o 
  -5  22   6       95.51       91.90     35.33 o 
  -4  22   6     1786.84     1727.64     56.45 o 
  -3  22   6        1.06       16.47     21.75 o 
  -2  22   6     2236.99     2354.97     55.40 o 
  -1  22   6       17.09       -0.03     21.39 o 
   0  22   6      367.30      392.44     30.84 o 
   1  22   6     3685.82     3580.58     70.55 o 
   2  22   6      634.54      625.63     61.73 o 
   3  22   6      397.56      388.68     33.88 o 
   4  22   6      652.25      719.81     41.33 o 
   5  22   6     1299.81     1331.56     50.14 o 
   6  22   6      662.81      647.94     43.77 o 
   7  22   6       49.19       62.28     33.32 o 
  -8  23   6      233.15      295.98     51.60 o 
  -7  23   6       34.71      -21.76     38.39 o 
  -6  23   6       35.77       49.10     55.03 o 
  -5  23   6      849.07      876.39     56.50 o 
  -4  23   6       22.39       77.10     29.20 o 
  -3  23   6       61.47       55.28     27.80 o 
  -2  23   6      336.94      410.10     31.27 o 
  -1  23   6      423.42      454.82     32.28 o 
   0  23   6      674.89      730.59     41.54 o 
   1  23   6      222.13      289.26     29.87 o 
   2  23   6     1389.82     1424.72     47.36 o 
   3  23   6      540.24      489.68     35.85 o 
   4  23   6       72.92       92.75     29.03 o 
   5  23   6        2.45       50.98     29.87 o 
   6  23   6      189.33      210.32     68.16 o 
  -8  24   6      390.05      397.55    112.83 o 
  -7  24   6        5.32      -17.31     38.03 o 
  -6  24   6       24.45        3.50     35.52 o 
  -5  24   6       95.74       73.76     36.90 o 
  -4  24   6     1148.97     1106.75     56.50 o 
  -3  24   6     2015.99     2055.75     99.67 o 
  -2  24   6      318.10      340.83     30.64 o 
  -1  24   6      312.21      342.48     31.10 o 
   0  24   6     1867.69     1762.24     50.62 o 
   1  24   6      274.95      261.77     29.94 o 
   2  24   6      425.45      477.14     35.59 o 
   3  24   6      219.81      229.73     31.11 o 
   4  24   6      156.05      131.79     30.66 o 
   5  24   6      114.54       78.00     30.85 o 
   6  24   6      290.47      368.05     39.29 o 
  -7  25   6      336.00      316.68     49.31 o 
  -6  25   6        0.19      -12.15     36.84 o 
  -5  25   6      872.79      929.20     58.74 o 
  -4  25   6      169.58      179.98     33.58 o 
  -3  25   6      505.59      467.25     39.27 o 
  -2  25   6      279.98      300.14     30.95 o 
  -1  25   6      189.54      186.51     27.93 o 
   0  25   6      267.58      323.55     31.61 o 
   1  25   6       15.41       49.54     25.01 o 
   2  25   6      221.71      211.69     34.44 o 
   3  25   6        4.14       35.00     27.24 o 
   4  25   6      113.99      106.70     30.86 o 
   5  25   6        0.46       -1.02     30.04 o 
   6  25   6      205.44      162.99     35.72 o 
  -7  26   6       70.81       64.10     43.55 o 
  -6  26   6        6.82       -7.91     38.32 o 
  -5  26   6       22.67       37.77     36.79 o 
  -4  26   6       15.96       -0.73     28.85 o 
  -3  26   6       18.40        1.71     28.55 o 
  -2  26   6      399.38      416.12     33.46 o 
  -1  26   6      110.71       75.08     25.62 o 
   0  26   6      211.53      230.47     29.96 o 
   1  26   6     1262.86     1358.35     47.05 o 
   2  26   6      327.85      303.66     32.97 o 
   3  26   6       41.31       33.96     27.99 o 
   4  26   6      185.51      115.03     31.75 o 
   5  26   6      315.93      234.96     39.25 o 
  -7  27   6        0.41      -38.95     38.95 o 
  -6  27   6      294.52      292.62     48.89 o 
  -5  27   6        6.38      -12.88     66.83 o 
  -4  27   6      364.57      419.52     41.01 o 
  -3  27   6       28.44       18.12     29.06 o 
  -2  27   6      147.05      107.94     27.49 o 
  -1  27   6      251.42      252.32     32.36 o 
   0  27   6      410.65      436.95     34.96 o 
   1  27   6       17.68       35.50     26.60 o 
   2  27   6       64.27       76.00     29.26 o 
   3  27   6       65.65       24.33     28.81 o 
   4  27   6      507.30      523.29     40.81 o 
   5  27   6       45.21       16.08     30.75 o 
  -6  28   6      222.87      317.12    109.73 o 
  -5  28   6       21.03       57.91     41.08 o 
  -4  28   6      195.67      170.93     35.91 o 
  -3  28   6       46.23       -1.32     30.06 o 
  -2  28   6        0.97      -18.81     25.03 o 
  -1  28   6      164.04      178.00     29.21 o 
   0  28   6      246.02      278.33     32.69 o 
   1  28   6        1.39      -24.77     24.77 o 
   2  28   6      563.69      631.93     40.63 o 
   3  28   6      277.95      181.04     33.31 o 
   4  28   6       20.19       29.55     31.26 o 
   5  28   6       19.48      -33.06     34.87 o 
  -6  29   6        0.57      -68.71     68.71 o 
  -5  29   6     1356.85     1289.30    109.85 o 
  -4  29   6      133.04      174.75     36.99 o 
  -3  29   6       30.37        4.09     31.54 o 
  -2  29   6       35.83       -9.36     25.74 o 
  -1  29   6       55.81       44.40     26.86 o 
   0  29   6       62.22       57.20     26.91 o 
   1  29   6      134.27      146.63     29.98 o 
   2  29   6      597.18      617.43     69.43 o 
   3  29   6      431.60      476.14     40.63 o 
   4  29   6        4.80       -2.59     31.18 o 
  -5  30   6       28.05      -12.81     70.75 o 
  -4  30   6       37.00       94.31     52.20 o 
  -3  30   6      706.21      749.47     70.23 o 
  -2  30   6        0.86       -5.68     34.65 o 
  -1  30   6       44.33       26.47     27.20 o 
   0  30   6        8.24       -0.65     27.10 o 
   1  30   6       85.53       95.11     29.32 o 
   2  30   6       33.75       29.13     28.63 o 
   3  30   6       89.39      102.64     32.81 o 
   4  30   6      281.70      258.30     37.67 o 
  -4  31   6      605.82      596.42     66.35 o 
  -3  31   6      484.03      494.06     62.19 o 
  -2  31   6       80.44       30.50     44.22 o 
  -1  31   6        8.97      -35.36     35.36 o 
   0  31   6      192.00      194.05     40.95 o 
   1  31   6      230.71      266.49     46.21 o 
   2  31   6      385.08      473.93     51.43 o 
   3  31   6      316.93      381.43     50.93 o 
  -4  32   6      831.70      673.32     70.29 o 
  -3  32   6        1.05      -49.84     51.04 o 
  -2  32   6        0.20       15.33     38.32 o 
  -1  32   6       58.35       58.47     40.17 o 
   0  32   6        0.10        8.69     39.23 o 
   1  32   6      261.36      265.31     48.27 o 
   2  32   6      120.37      232.26     57.13 o 
  -3  33   6      195.34      157.18     59.34 o 
  -2  33   6      437.34      307.75     47.98 o 
  -1  33   6        1.66      -15.83     39.30 o 
   0  33   6        9.95      -39.16     39.16 o 
   1  33   6      106.49      102.18     44.49 o 
  -9   0   7       81.61       82.53     34.80 o 
  -7   0   7     4234.11     3862.55     95.43 o 
  -5   0   7      624.88      592.19     67.43 o 
  -3   0   7     4304.79     4372.61     91.61 o 
  -1   0   7     6917.96     6862.08    106.65 o 
   1   0   7       11.55       23.49     15.61 o 
   3   0   7      247.67      218.26     72.00 o 
   5   0   7     1018.55      940.03     50.65 o 
   7   0   7      146.80      151.25     31.75 o 
   9   0   7        3.93      -33.53     33.53 o 
 -10   1   7      448.08      444.24     35.34 o 
  -9   1   7      125.34      112.12     25.33 o 
  -8   1   7      413.27      477.21     31.14 o 
  -7   1   7      366.05      466.72     28.56 o 
  -6   1   7       41.56       30.11     16.82 o 
  -5   1   7       87.40       61.31     18.37 o 
  -4   1   7      757.06      806.71     28.43 o 
  -3   1   7      602.30      720.41     29.11 o 
  -2   1   7     1903.59     1937.34     35.57 o 
  -1   1   7      223.12      278.43     14.83 o 
   0   1   7      246.98      350.96     21.22 o 
   1   1   7     2083.27     2098.12     38.64 o 
   2   1   7     3162.77     3058.86     55.55 o 
   3   1   7        0.86      -14.09     14.09 o 
   4   1   7     1894.65     1835.25     36.10 o 
   5   1   7      577.64      623.83     26.59 o 
   6   1   7      132.68       88.59     20.36 o 
   7   1   7      237.47      228.04     24.10 o 
   8   1   7       17.10      -10.53     24.10 o 
   9   1   7        0.11      -24.70     24.70 o 
 -10   2   7       86.11       85.30     28.10 o 
  -9   2   7      186.27      192.49     27.16 o 
  -8   2   7      969.80      952.06     40.39 o 
  -7   2   7      198.53      239.74     24.29 o 
  -6   2   7      412.30      367.75     24.57 o 
  -5   2   7      878.79      830.66     42.50 o 
  -4   2   7      171.64      178.66     17.50 o 
  -3   2   7     4957.06     4761.14     62.16 o 
  -2   2   7     6910.61     6748.73     81.33 o 
  -1   2   7       31.50       53.79      9.52 o 
   0   2   7     3167.26     3262.92     66.22 o 
   1   2   7     4100.08     3965.92     98.00 o 
   2   2   7        0.86       37.19     15.73 o 
   3   2   7        8.27        5.48     14.67 o 
   4   2   7      172.82      242.24     18.35 o 
   5   2   7      375.92      416.59     23.01 o 
   6   2   7       11.56      -12.78     18.03 o 
   7   2   7       38.27       -0.21     20.19 o 
   8   2   7      374.41      300.63     27.81 o 
   9   2   7       70.38       14.62     25.72 o 
 -10   3   7        8.90       35.65     26.83 o 
  -9   3   7      572.11      521.00     34.13 o 
  -8   3   7       10.28      121.94     23.73 o 
  -7   3   7     2237.37     2202.51     49.48 o 
  -6   3   7       64.63       57.74     15.40 o 
  -5   3   7      472.77      519.45     25.93 o 
  -4   3   7      322.49      412.39     22.33 o 
  -3   3   7      436.90      539.64     21.46 o 
  -2   3   7     1127.65     1140.36     25.87 o 
  -1   3   7     4520.19     4406.04     53.93 o 
   0   3   7        5.35       44.85     13.50 o 
   1   3   7     1267.66     1384.69     28.47 o 
   2   3   7      830.24      874.17     24.44 o 
   3   3   7     1555.11     1494.64     35.55 o 
   4   3   7      518.57      553.85     26.30 o 
   5   3   7     2594.25     2499.70     51.23 o 
   6   3   7      209.28      127.20     20.82 o 
   7   3   7       77.40       74.64     23.40 o 
   8   3   7        1.00        7.46     24.87 o 
   9   3   7      109.53       57.86     26.19 o 
 -10   4   7       23.15      105.67     29.19 o 
  -9   4   7        2.50       38.71     23.62 o 
  -8   4   7     2344.94     2137.55     51.52 o 
  -7   4   7     1022.43      991.17     41.12 o 
  -6   4   7        5.22       -2.70     16.13 o 
  -5   4   7     1166.85     1203.49     34.14 o 
  -4   4   7     8403.24     8102.41    105.98 o 
  -3   4   7      194.11      229.52     16.06 o 
  -2   4   7        3.74       34.89     10.47 o 
  -1   4   7     2199.82     2270.36     35.48 o 
   0   4   7     3986.31     3983.26     50.48 o 
   1   4   7      689.03      758.33     22.47 o 
   2   4   7        4.25       19.10     11.80 o 
   3   4   7      268.61      275.43     20.38 o 
   4   4   7      470.40      580.44     34.81 o 
   5   4   7        0.82       88.20     20.38 o 
   6   4   7       23.07      -18.05     18.05 o 
   7   4   7      471.90      406.32     27.37 o 
   8   4   7        0.65      -21.26     21.26 o 
   9   4   7        5.64      -28.27     28.27 o 
 -10   5   7     1871.47     1781.20     52.90 o 
  -9   5   7       47.03       57.93     24.89 o 
  -8   5   7     2300.04     2290.13     53.06 o 
  -7   5   7       14.45       21.88     18.79 o 
  -6   5   7      222.55      146.23     19.77 o 
  -5   5   7      287.06      370.35     23.17 o 
  -4   5   7      590.50      682.54     27.97 o 
  -3   5   7     1066.55     1250.96     36.19 o 
  -2   5   7     1500.84     1507.29     30.98 o 
  -1   5   7       57.04      109.66     11.82 o 
   0   5   7     1580.66     1629.14     29.82 o 
   1   5   7     1372.59     1459.35     32.48 o 
   2   5   7      286.32      264.29     16.39 o 
   3   5   7        7.04       13.85     19.03 o 
   4   5   7     3642.61     3597.51     57.50 o 
   5   5   7        9.49       61.20     17.11 o 
   6   5   7       74.13       35.49     19.25 o 
   7   5   7       18.53       10.54     20.56 o 
   8   5   7       63.90       53.19     27.21 o 
 -10   6   7      108.01      229.50     45.35 o 
  -9   6   7      179.24      248.04     28.59 o 
  -8   6   7      548.60      589.25     39.28 o 
  -7   6   7       14.19       74.57     20.56 o 
  -6   6   7      349.28      376.57     33.62 o 
  -5   6   7     1239.76     1206.36     34.30 o 
  -4   6   7     4395.96     4464.66     67.59 o 
  -3   6   7     9850.77     9344.45    106.38 o 
  -2   6   7     2739.08     2711.36     39.23 o 
  -1   6   7     3843.42     3712.84     48.01 o 
   0   6   7      667.61      620.74     23.05 o 
   1   6   7     8343.31     8163.79     88.23 o 
   2   6   7      776.13      830.21     24.06 o 
   3   6   7        4.27       52.16     21.83 o 
   4   6   7      159.53      199.26     23.49 o 
   5   6   7     1040.42     1046.55     35.02 o 
   6   6   7      168.13      181.97     24.78 o 
   7   6   7      548.11      543.76     33.64 o 
   8   6   7       91.45       16.24     26.23 o 
 -10   7   7        0.50       40.63     39.59 o 
  -9   7   7      694.33      624.10     47.72 o 
  -8   7   7      100.28      168.96     29.82 o 
  -7   7   7     3924.46     3514.39     64.34 o 
  -6   7   7      185.31      174.17     24.26 o 
  -5   7   7      346.68      445.50     29.47 o 
  -4   7   7      104.14      162.12     20.10 o 
  -3   7   7       46.64      178.40     18.16 o 
  -2   7   7     2609.85     2687.70     44.18 o 
  -1   7   7     3133.62     3220.18     49.45 o 
   0   7   7      449.62      451.64     20.79 o 
   1   7   7      841.01     1032.87     29.33 o 
   2   7   7     2337.17     2363.87     43.49 o 
   3   7   7     2655.94     2539.57     46.48 o 
   4   7   7      420.14      511.03     30.04 o 
   5   7   7     1695.93     1718.71     41.93 o 
   6   7   7      903.91      850.00     35.91 o 
   7   7   7        0.35       39.55     24.65 o 
   8   7   7      107.33       96.36     40.75 o 
 -10   8   7      189.64      154.55     36.12 o 
  -9   8   7       25.80       58.85     29.37 o 
  -8   8   7      524.46      632.77     40.71 o 
  -7   8   7      329.66      422.75     33.34 o 
  -6   8   7      453.59      429.13     31.11 o 
  -5   8   7       15.46       14.28     18.03 o 
  -4   8   7     4404.23     4502.87     79.82 o 
  -3   8   7     3954.46     3954.77     63.57 o 
  -2   8   7     8561.73     8487.83     99.87 o 
  -1   8   7      909.33      952.30     30.70 o 
   0   8   7      256.74      276.17     21.26 o 
   1   8   7     4614.99     4739.92     65.88 o 
   2   8   7        0.32       25.17     17.49 o 
   3   8   7        4.18       35.68     15.91 o 
   4   8   7       58.35       77.11     18.13 o 
   5   8   7      454.93      479.25     40.22 o 
   6   8   7        0.71       28.42     26.86 o 
   7   8   7      437.96      490.10     45.02 o 
   8   8   7      144.15       86.27     32.76 o 
 -10   9   7     1104.15      987.05     51.76 o 
  -9   9   7       43.03       38.91     40.73 o 
  -8   9   7     2902.70     2692.17     67.75 o 
  -7   9   7      999.34     1047.58     63.02 o 
  -6   9   7      294.61      311.46     27.82 o 
  -5   9   7      436.88      389.15     28.24 o 
  -4   9   7      755.07      797.10     56.82 o 
  -3   9   7     1739.72     1676.57     39.48 o 
  -2   9   7     1491.86     1613.02     34.39 o 
  -1   9   7      632.65      767.02     31.72 o 
   0   9   7      240.86      225.13     21.98 o 
   1   9   7     4859.17     5103.53     82.05 o 
   2   9   7      395.11      427.70     28.29 o 
   3   9   7     1428.61     1517.14     44.65 o 
   4   9   7     1310.81     1242.11     42.24 o 
   5   9   7      481.50      480.83     41.25 o 
   6   9   7        6.95       39.66     27.31 o 
   7   9   7      992.68     1030.58     47.20 o 
   8   9   7       16.56      -37.79     37.79 o 
 -10  10   7       25.37       62.80     42.21 o 
  -9  10   7      169.91      165.25     33.21 o 
  -8  10   7      529.01      629.61     41.16 o 
  -7  10   7     1925.36     1913.78     55.51 o 
  -6  10   7        6.83        4.94     19.67 o 
  -5  10   7       38.42       33.11     24.42 o 
  -4  10   7     1731.91     1782.12     60.92 o 
  -3  10   7      103.55      106.83     28.55 o 
  -2  10   7      511.46      627.18     29.00 o 
  -1  10   7     9449.85     9463.81    127.06 o 
   0  10   7      846.58      827.60     33.59 o 
   1  10   7      499.14      672.85     32.33 o 
   2  10   7      935.93     1033.90     45.72 o 
   3  10   7      540.24      609.79     33.24 o 
   4  10   7      375.68      419.92     37.52 o 
   5  10   7       13.12      -29.87     29.87 o 
   6  10   7      493.59      631.87     67.52 o 
   7  10   7     1201.94     1237.44     49.97 o 
   8  10   7        3.24      -42.09     48.41 o 
 -10  11   7       24.07        4.78     61.78 o 
  -9  11   7       72.00       16.98     59.55 o 
  -8  11   7      333.49      296.24     43.27 o 
  -7  11   7     3057.42     2871.38     86.63 o 
  -6  11   7      176.58      218.63     35.74 o 
  -5  11   7       54.16       68.43     27.00 o 
  -4  11   7      116.42      132.87     27.91 o 
  -3  11   7      251.43      287.59     27.14 o 
  -2  11   7     2601.01     2802.19     54.85 o 
  -1  11   7       29.41      111.15     19.05 o 
   0  11   7      315.46      361.18     25.67 o 
   1  11   7     5531.61     5415.99     86.46 o 
   2  11   7     6666.67     6762.45    112.84 o 
   3  11   7      374.92      368.77     28.65 o 
   4  11   7      375.46      378.60     30.47 o 
   5  11   7        4.83      -27.73     27.73 o 
   6  11   7     1858.42     1818.70    110.81 o 
   7  11   7      241.38      292.57     35.39 o 
   8  11   7      151.75      182.89     35.82 o 
 -10  12   7      258.05      259.76     82.43 o 
  -9  12   7       38.29       17.94     37.48 o 
  -8  12   7      798.01      914.83     56.62 o 
  -7  12   7     1036.40     1160.68     59.90 o 
  -6  12   7      335.35      332.55     39.35 o 
  -5  12   7      735.83      651.32     45.85 o 
  -4  12   7      788.67      719.64     59.95 o 
  -3  12   7      115.97       93.54     24.36 o 
  -2  12   7     5582.20     5759.76     87.04 o 
  -1  12   7     1926.60     2040.16     48.01 o 
   0  12   7     1449.97     1553.39     44.90 o 
   1  12   7       95.90      196.39     22.98 o 
   2  12   7      628.49      813.80     73.03 o 
   3  12   7      544.25      517.21     31.98 o 
   4  12   7      565.17      524.75     33.72 o 
   5  12   7       26.04      -11.20     24.50 o 
   6  12   7      396.14      435.73     43.94 o 
   7  12   7       76.01      140.36     32.41 o 
   8  12   7      487.15      476.81     42.33 o 
 -10  13   7       77.44       87.33     50.83 o 
  -9  13   7        7.22       -3.59     37.06 o 
  -8  13   7      731.21      779.40     55.40 o 
  -7  13   7      954.34      897.89     56.61 o 
  -6  13   7     1786.02     1586.09     63.89 o 
  -5  13   7        4.01      -12.06     25.46 o 
  -4  13   7      552.43      580.80     47.68 o 
  -3  13   7      298.40      318.85     29.43 o 
  -2  13   7       15.11       28.27     17.28 o 
  -1  13   7      205.50      251.57     23.29 o 
   0  13   7     4092.44     3886.98     90.08 o 
   1  13   7     2943.80     3074.11     61.83 o 
   2  13   7     3231.88     3263.37     64.87 o 
   3  13   7      697.74      641.29     34.65 o 
   4  13   7        0.04      -20.92     20.92 o 
   5  13   7       16.34      -20.71     24.69 o 
   6  13   7      181.10      231.46     39.90 o 
   7  13   7      852.57      849.70    112.17 o 
   8  13   7      328.78      298.71     64.29 o 
  -9  14   7      482.23      516.84     53.76 o 
  -8  14   7      147.73      211.66     41.31 o 
  -7  14   7     1807.43     1707.23     69.48 o 
  -6  14   7        2.16        5.22     32.97 o 
  -5  14   7      457.92      474.48     63.80 o 
  -4  14   7      474.03      587.77     44.39 o 
  -3  14   7     1587.74     1539.37     49.80 o 
  -2  14   7      690.56      780.75     33.00 o 
  -1  14   7     1766.78     1827.92     46.50 o 
   0  14   7     2209.46     2297.66     52.12 o 
   1  14   7      192.13      269.51     25.46 o 
   2  14   7      666.15      833.12     37.10 o 
   3  14   7       26.10       40.28     21.87 o 
   4  14   7      179.46      108.58     25.25 o 
   5  14   7      354.82      347.67     33.20 o 
   6  14   7      656.32      746.06     52.40 o 
   7  14   7      284.80      327.40     77.69 o 
   8  14   7        6.25      -16.73     31.27 o 
  -9  15   7       62.79      117.14     52.10 o 
  -8  15   7       24.84       47.58     59.14 o 
  -7  15   7      582.99      591.58     75.91 o 
  -6  15   7       76.63       55.78     33.44 o 
  -5  15   7     1827.43     1700.55     64.37 o 
  -4  15   7       94.26      154.38     30.84 o 
  -3  15   7      105.42      108.43     26.48 o 
  -2  15   7      125.76      148.00     21.20 o 
  -1  15   7     1104.70     1037.77     37.14 o 
   0  15   7       70.90      112.21     21.51 o 
   1  15   7     1624.06     1554.59     45.38 o 
   2  15   7     1422.10     1462.67     45.17 o 
   3  15   7      864.56      752.82     37.74 o 
   4  15   7      885.80      846.17     40.71 o 
   5  15   7       50.42       80.10     39.82 o 
   6  15   7      221.88      221.69     32.67 o 
   7  15   7      300.09      211.11     43.51 o 
  -9  16   7      321.80      307.51     73.36 o 
  -8  16   7      789.39      769.37    101.62 o 
  -7  16   7       75.55       74.11     35.63 o 
  -6  16   7       59.95       58.57     33.25 o 
  -5  16   7     1233.48     1153.17     57.13 o 
  -4  16   7      175.97      198.56     34.01 o 
  -3  16   7      642.60      668.93     48.06 o 
  -2  16   7      640.55      695.36     34.11 o 
  -1  16   7        7.73       52.77     19.69 o 
   0  16   7      886.66      880.26     37.10 o 
   1  16   7     4620.67     4541.69     79.26 o 
   2  16   7      578.98      617.72     35.13 o 
   3  16   7       48.83       62.18     24.21 o 
   4  16   7       31.34       50.86     25.80 o 
   5  16   7     1074.53     1078.47     52.78 o 
   6  16   7      232.52      173.24     32.97 o 
   7  16   7        3.55      -31.78     36.87 o 
  -9  17   7       38.59        8.03     40.29 o 
  -8  17   7       21.34      121.83     39.59 o 
  -7  17   7      393.88      351.31     45.46 o 
  -6  17   7     1513.67     1539.54     65.79 o 
  -5  17   7      380.32      480.63    127.38 o 
  -4  17   7       81.14      145.04     32.64 o 
  -3  17   7        9.17       27.99     23.64 o 
  -2  17   7        2.14        2.08     18.71 o 
  -1  17   7        4.20       29.77     19.47 o 
   0  17   7     2426.59     2357.15     54.58 o 
   1  17   7     1262.13     1396.67     44.61 o 
   2  17   7      831.44      885.15     38.95 o 
   3  17   7      247.78      220.04     29.21 o 
   4  17   7       31.40       51.76     27.03 o 
   5  17   7      612.01      707.75     41.90 o 
   6  17   7       88.05       64.54     30.91 o 
   7  17   7      106.87       32.77     37.08 o 
  -9  18   7        0.41       75.70     78.17 o 
  -8  18   7      808.40      756.41     71.98 o 
  -7  18   7        1.39      -10.12     34.71 o 
  -6  18   7       50.08       91.51     36.40 o 
  -5  18   7     1599.88     1652.62     67.19 o 
  -4  18   7     4183.82     4031.07    102.43 o 
  -3  18   7       48.53       68.84     26.20 o 
  -2  18   7      207.42      186.68     24.50 o 
  -1  18   7      267.61      274.67     25.99 o 
   0  18   7     1411.79     1507.19     45.70 o 
   1  18   7        0.74       57.51     23.16 o 
   2  18   7       24.98       70.94     24.79 o 
   3  18   7     1096.60      981.59     42.07 o 
   4  18   7      271.31      228.86     31.48 o 
   5  18   7      165.62      140.18     31.53 o 
   6  18   7      382.12      366.80     37.81 o 
   7  18   7        0.93      -42.80     42.80 o 
  -8  19   7      144.16      115.34     42.06 o 
  -7  19   7      137.33      107.39     39.83 o 
  -6  19   7       57.96      114.17     37.47 o 
  -5  19   7     1311.22     1347.95     62.30 o 
  -4  19   7      582.38      705.11     51.60 o 
  -3  19   7      208.13      214.34     38.48 o 
  -2  19   7      604.91      684.83     48.95 o 
  -1  19   7     1883.66     1878.48     50.15 o 
   0  19   7      162.14      159.57     25.03 o 
   1  19   7        9.42       47.67     23.20 o 
   2  19   7      452.16      493.65     34.76 o 
   3  19   7       21.97       43.07     26.26 o 
   4  19   7     1185.21     1122.55     46.05 o 
   5  19   7      101.97       89.64     30.28 o 
   6  19   7       27.84        1.57     30.13 o 
   7  19   7        0.57      -30.74     30.74 o 
  -8  20   7        5.91      -22.25     39.02 o 
  -7  20   7       62.63       77.72     39.03 o 
  -6  20   7      921.29      870.32     56.68 o 
  -5  20   7       39.64       68.73     65.60 o 
  -4  20   7     1202.88     1290.36     61.03 o 
  -3  20   7     1093.63     1138.89     49.06 o 
  -2  20   7      114.53      103.85     23.65 o 
  -1  20   7     1092.29     1177.79     42.48 o 
   0  20   7       28.19       34.31     22.71 o 
   1  20   7     3059.72     2994.20     93.64 o 
   2  20   7     2029.99     1873.28     53.72 o 
   3  20   7      143.09      139.28     30.09 o 
   4  20   7      154.84      205.60     35.87 o 
   5  20   7     1332.26     1279.34     51.29 o 
   6  20   7       77.29      -12.36     31.34 o 
  -8  21   7       45.16       62.87     54.56 o 
  -7  21   7      340.76      429.18    101.66 o 
  -6  21   7      568.29      701.40     56.48 o 
  -5  21   7      637.89      739.03     55.37 o 
  -4  21   7       99.00      137.22     58.02 o 
  -3  21   7      217.94      257.20     33.52 o 
  -2  21   7        2.21       37.50     23.28 o 
  -1  21   7      632.07      729.80     36.97 o 
   0  21   7     1124.12     1055.44     41.85 o 
   1  21   7      265.69      274.78     30.29 o 
   2  21   7      132.01      183.87     29.59 o 
   3  21   7      159.23      161.94     30.11 o 
   4  21   7      129.96      103.47     30.02 o 
   5  21   7       19.67       53.16     30.92 o 
   6  21   7       38.45       15.86     38.96 o 
  -8  22   7       98.68       63.24     42.68 o 
  -7  22   7      314.37      268.22     47.91 o 
  -6  22   7     1345.51     1404.14     68.73 o 
  -5  22   7      300.55      359.20     45.02 o 
  -4  22   7     1100.73     1266.01    140.82 o 
  -3  22   7      629.78      701.02     59.71 o 
  -2  22   7     2763.32     2599.25     61.41 o 
  -1  22   7       41.95       50.52     24.81 o 
   0  22   7      150.19      125.94     27.20 o 
   1  22   7      147.06      158.11     28.53 o 
   2  22   7        2.63       21.78     26.16 o 
   3  22   7      598.86      544.48     47.35 o 
   4  22   7      107.27      138.31     43.68 o 
   5  22   7       23.80       19.89     30.63 o 
   6  22   7        4.67       -2.72     50.37 o 
  -7  23   7      149.05      162.59     69.48 o 
  -6  23   7        2.27       50.82     39.33 o 
  -5  23   7      703.38      701.87     56.30 o 
  -4  23   7      227.91      227.63     40.81 o 
  -3  23   7      258.39      269.06     35.64 o 
  -2  23   7      292.64      324.77     30.79 o 
  -1  23   7      533.72      520.19     35.46 o 
   0  23   7      241.40      250.77     33.25 o 
   1  23   7      182.33      146.96     29.88 o 
   2  23   7       29.25       46.08     27.22 o 
   3  23   7       15.40      -19.49     43.80 o 
   4  23   7      199.56      165.37     32.84 o 
   5  23   7      150.00      167.10     35.06 o 
   6  23   7       20.84      -36.64     43.39 o 
  -7  24   7      615.33      628.06     84.90 o 
  -6  24   7       49.94       92.25     41.75 o 
  -5  24   7        9.60      -25.21     35.94 o 
  -4  24   7      211.81      165.54     40.06 o 
  -3  24   7       18.07       30.59     29.91 o 
  -2  24   7       39.36       65.58     25.72 o 
  -1  24   7     1638.54     1732.16     52.45 o 
   0  24   7       30.18       33.41     25.87 o 
   1  24   7      185.53      160.82     29.34 o 
   2  24   7      231.59      179.22     31.00 o 
   3  24   7        4.41      -16.55     27.76 o 
   4  24   7      324.87      342.46     48.82 o 
   5  24   7      266.49      293.69     46.75 o 
  -7  25   7       65.20       15.81     42.77 o 
  -6  25   7      101.46       68.52     42.14 o 
  -5  25   7       10.15       10.02     37.97 o 
  -4  25   7      280.38      300.63     45.21 o 
  -3  25   7       30.11      -17.03     35.87 o 
  -2  25   7       15.48       32.99     24.95 o 
  -1  25   7        2.07       79.85     26.54 o 
   0  25   7      342.77      357.41     34.53 o 
   1  25   7      420.60      480.52     37.20 o 
   2  25   7      116.50       74.96     28.96 o 
   3  25   7        0.59      -25.58     29.04 o 
   4  25   7      774.17      798.59     47.04 o 
   5  25   7       19.40      -27.99     40.63 o 
  -6  26   7       96.50       89.06     43.89 o 
  -5  26   7      432.18      448.06     52.75 o 
  -4  26   7      113.75      185.56     56.78 o 
  -3  26   7       59.78       29.53     31.11 o 
  -2  26   7      926.63      918.13     43.69 o 
  -1  26   7      113.92       99.13     28.28 o 
   0  26   7        9.95       22.33     26.09 o 
   1  26   7       22.16       26.19     26.17 o 
   2  26   7      278.60      300.90     34.89 o 
   3  26   7        1.25       -3.50     29.47 o 
   4  26   7       58.29      117.91     33.56 o 
  -6  27   7       14.68       18.84     42.67 o 
  -5  27   7      611.76      647.73     59.69 o 
  -4  27   7      129.68       78.10     40.37 o 
  -3  27   7      198.95      192.63     37.22 o 
  -2  27   7      375.38      387.96     37.88 o 
  -1  27   7      507.36      518.53     37.93 o 
   0  27   7      418.76      394.38     36.68 o 
   1  27   7       29.53       -7.14     26.69 o 
   2  27   7       66.69       81.79     29.85 o 
   3  27   7      268.28      270.69     56.51 o 
   4  27   7        6.89      -16.57     31.04 o 
  -5  28   7      174.11      184.49     47.72 o 
  -4  28   7      292.92      319.27     49.33 o 
  -3  28   7       65.70       13.90     34.05 o 
  -2  28   7       10.41      -16.76     37.63 o 
  -1  28   7       13.32       10.24     27.11 o 
   0  28   7       63.91      143.94     30.48 o 
   1  28   7       70.83       65.11     28.89 o 
   2  28   7        6.50       -3.89     28.03 o 
   3  28   7      382.91      450.53     40.98 o 
   4  28   7       10.93       -6.58     33.58 o 
  -5  29   7       28.31      -38.63     41.28 o 
  -4  29   7      541.13      585.04     58.03 o 
  -3  29   7      827.31      792.59     53.08 o 
  -2  29   7      466.62      457.55     45.68 o 
  -1  29   7        1.32      -14.69     27.82 o 
   0  29   7      407.56      427.38     39.59 o 
   1  29   7       19.32       67.18     29.99 o 
   2  29   7       58.98       55.40     31.52 o 
   3  29   7        0.96       48.56     31.94 o 
  -4  30   7       29.29       11.15     43.75 o 
  -3  30   7        1.07       -9.91     36.27 o 
  -2  30   7      104.11       27.89     36.39 o 
  -1  30   7       21.44      -25.69     28.88 o 
   0  30   7        0.06       -2.64     29.31 o 
   1  30   7      177.09      124.98     33.00 o 
   2  30   7      533.63      494.82     42.44 o 
  -3  31   7      481.93      364.69     62.62 o 
  -2  31   7      575.30      563.48     50.13 o 
  -1  31   7      142.95      166.18     35.04 o 
   0  31   7        7.95      -28.89     28.89 o 
   1  31   7       48.01       14.72     31.25 o 
  -1  32   7      380.57      431.57     69.03 o 
   0  32   7       60.71      -43.38     82.31 o 
 -10   0   8        0.74       45.09     39.20 o 
  -8   0   8      291.49      385.01     74.79 o 
  -6   0   8     2893.09     2762.93     77.44 o 
  -4   0   8      322.02      402.90     33.02 o 
  -2   0   8     3570.15     3398.68     67.07 o 
   0   0   8     3894.44     4237.87    127.98 o 
   2   0   8     8840.93     8670.54    169.33 o 
   4   0   8       55.40      131.66     32.92 o 
   6   0   8      973.01     1070.30     91.40 o 
   8   0   8      716.59      873.58     52.69 o 
 -10   1   8      295.29      255.19     41.47 o 
  -9   1   8      342.35      371.22     32.47 o 
  -8   1   8     1041.26     1030.38     39.50 o 
  -7   1   8      420.58      583.34     32.57 o 
  -6   1   8      112.85      142.72     19.91 o 
  -5   1   8       69.86       62.69     16.72 o 
  -4   1   8      517.19      575.91     29.85 o 
  -3   1   8      142.83      154.42     17.01 o 
  -2   1   8     3030.28     3052.68     44.39 o 
  -1   1   8     6330.19     6510.45     74.92 o 
   0   1   8     7923.91     7840.04     86.99 o 
   1   1   8       74.06      228.38     16.93 o 
   2   1   8      880.14     1097.02     37.24 o 
   3   1   8      155.86      141.88     16.84 o 
   4   1   8     2500.55     2359.47     56.83 o 
   5   1   8     1302.69     1236.93     38.16 o 
   6   1   8      918.77      976.27     33.99 o 
   7   1   8      344.29      413.33     38.12 o 
   8   1   8      573.00      597.57     33.33 o 
 -10   2   8       15.44       12.10     26.41 o 
  -9   2   8      602.97      542.65     42.86 o 
  -8   2   8      193.68      274.99     27.70 o 
  -7   2   8     6192.27     5944.49     91.94 o 
  -6   2   8      104.90      124.01     23.54 o 
  -5   2   8        0.96       10.59     15.34 o 
  -4   2   8      417.16      458.80     24.30 o 
  -3   2   8     1330.73     1312.17     63.79 o 
  -2   2   8       95.01      151.53     15.83 o 
  -1   2   8     2504.10     2611.10     44.83 o 
   0   2   8      636.33      921.62     45.86 o 
   1   2   8     8149.89     8230.97    100.67 o 
   2   2   8      168.86      219.90     22.97 o 
   3   2   8     1167.92     1153.74     32.16 o 
   4   2   8      113.31      170.00     21.16 o 
   5   2   8        5.80      125.74     22.34 o 
   6   2   8      269.12      280.47     24.50 o 
   7   2   8      595.77      639.57     31.58 o 
   8   2   8        6.40       41.78     27.86 o 
 -10   3   8       31.53       16.94     26.94 o 
  -9   3   8       39.05       72.07     25.92 o 
  -8   3   8      187.20      198.14     28.87 o 
  -7   3   8     2109.63     2211.98     66.73 o 
  -6   3   8       39.45       62.71     18.72 o 
  -5   3   8       15.98        6.86     14.98 o 
  -4   3   8     1934.40     1904.49     42.02 o 
  -3   3   8     5068.20     5119.38     74.89 o 
  -2   3   8       55.04       84.88     13.36 o 
  -1   3   8     3772.67     3874.52     51.76 o 
   0   3   8     1907.99     1986.45     35.74 o 
   1   3   8     6107.26     6217.48     73.73 o 
   2   3   8     2091.86     2226.89     39.32 o 
   3   3   8     1190.86     1185.92     30.29 o 
   4   3   8      576.32      598.02     28.98 o 
   5   3   8     2104.17     2178.64     48.03 o 
   6   3   8       83.87       88.45     24.59 o 
   7   3   8      795.62      694.73     37.36 o 
   8   3   8      259.52      262.61     32.38 o 
 -10   4   8       15.58       25.87     31.01 o 
  -9   4   8      257.87      273.71     35.43 o 
  -8   4   8      277.40      305.85     33.27 o 
  -7   4   8      122.14      229.83     25.58 o 
  -6   4   8     3221.64     3023.22     57.70 o 
  -5   4   8      170.43      198.85     25.05 o 
  -4   4   8      164.00      238.32     19.92 o 
  -3   4   8      588.53      840.92     45.19 o 
  -2   4   8     2798.11     2738.64     41.85 o 
  -1   4   8      360.28      557.04     38.08 o 
   0   4   8     1580.80     1699.85     51.26 o 
   1   4   8     1895.96     2143.91     47.01 o 
   2   4   8     3633.53     3685.36     58.63 o 
   3   4   8       12.28        9.70     18.95 o 
   4   4   8      127.33      126.35     20.64 o 
   5   4   8     2081.61     2152.35     55.17 o 
   6   4   8       84.46      144.70     25.70 o 
   7   4   8       16.93       66.75     26.52 o 
   8   4   8      367.47      375.22     34.20 o 
 -10   5   8        1.78       17.85     31.53 o 
  -9   5   8      244.19      250.43     35.10 o 
  -8   5   8      887.93      920.80     54.11 o 
  -7   5   8     2030.46     1966.19     56.37 o 
  -6   5   8      329.72      394.54     31.40 o 
  -5   5   8      390.48      393.20     28.82 o 
  -4   5   8     1472.68     1455.10     43.04 o 
  -3   5   8     9800.82     9701.95    143.09 o 
  -2   5   8      665.65      734.44     26.63 o 
  -1   5   8     4976.10     4910.42     68.01 o 
   0   5   8     1741.30     1768.05     39.47 o 
   1   5   8     3451.31     3708.75     57.93 o 
   2   5   8     1848.96     1875.35     40.86 o 
   3   5   8      394.62      375.95     24.09 o 
   4   5   8     1502.21     1373.78     39.77 o 
   5   5   8       14.63       99.05     25.65 o 
   6   5   8     1188.40     1255.74     44.94 o 
   7   5   8      107.07       84.53     27.05 o 
   8   5   8      327.01      299.94     38.72 o 
 -10   6   8       77.19      104.43     34.29 o 
  -9   6   8       97.03      175.22     33.21 o 
  -8   6   8      453.28      497.81     38.18 o 
  -7   6   8     2145.01     2105.55     77.86 o 
  -6   6   8      425.28      394.58     31.19 o 
  -5   6   8       37.64       98.65     21.37 o 
  -4   6   8     2941.68     3122.57     64.88 o 
  -3   6   8        0.88      158.43     20.41 o 
  -2   6   8       12.73       32.40     13.81 o 
  -1   6   8     1688.32     1767.14     37.45 o 
   0   6   8     1468.89     1500.63     35.36 o 
   1   6   8     2924.93     3007.39     64.46 o 
   2   6   8       25.08       82.87     17.55 o 
   3   6   8      312.83      383.63     24.19 o 
   4   6   8      260.20      270.87     23.63 o 
   5   6   8      774.34      843.06     39.74 o 
   6   6   8      783.24      808.51     54.05 o 
   7   6   8      200.95      222.39     61.09 o 
   8   6   8      180.84       91.56     57.38 o 
 -10   7   8       10.04       30.00     32.45 o 
  -9   7   8      156.30      181.27     44.28 o 
  -8   7   8      768.35      809.71     50.02 o 
  -7   7   8      272.12      401.42     34.67 o 
  -6   7   8        0.89       16.76     21.66 o 
  -5   7   8        7.05       35.66     18.90 o 
  -4   7   8     5033.06     4864.02     99.20 o 
  -3   7   8        8.46       84.11     19.43 o 
  -2   7   8     1144.90     1095.75     31.06 o 
  -1   7   8       50.29      113.87     16.16 o 
   0   7   8      278.22      335.24     20.75 o 
   1   7   8     1838.79     1757.24     45.93 o 
   2   7   8     3356.45     3315.93     65.22 o 
   3   7   8      573.92      599.14     34.00 o 
   4   7   8       56.70       74.42     24.42 o 
   5   7   8      560.18      646.80     64.71 o 
   6   7   8       14.10       57.38     35.94 o 
   7   7   8      439.89      436.23     39.87 o 
   8   7   8       66.30      -13.03     42.79 o 
 -10   8   8        2.32        5.43     40.31 o 
  -9   8   8      860.43      860.55     47.81 o 
  -8   8   8      246.80      269.14     33.14 o 
  -7   8   8     1054.18     1063.48     46.03 o 
  -6   8   8     1570.21     1431.75     47.37 o 
  -5   8   8     1338.30     1262.45     51.20 o 
  -4   8   8       47.16      142.53     21.19 o 
  -3   8   8     4801.65     4625.27    104.83 o 
  -2   8   8      159.36      144.91     20.29 o 
  -1   8   8      149.04      248.46     23.42 o 
   0   8   8      857.33      817.98     34.70 o 
   1   8   8      255.36      287.01     28.23 o 
   2   8   8      288.58      373.50     29.26 o 
   3   8   8      256.83      272.56     27.43 o 
   4   8   8       10.67      -20.84     22.25 o 
   5   8   8     2111.84     2122.71     56.96 o 
   6   8   8      257.18      230.63     65.39 o 
   7   8   8      456.29      532.86     41.49 o 
   8   8   8       39.65        3.41     40.23 o 
 -10   9   8      297.37      250.76     55.15 o 
  -9   9   8      563.83      608.39     94.36 o 
  -8   9   8        0.35      -22.72     36.95 o 
  -7   9   8     1711.79     1702.55     69.30 o 
  -6   9   8      341.18      346.85     40.91 o 
  -5   9   8       21.55       41.00     33.72 o 
  -4   9   8       10.05       64.09     26.74 o 
  -3   9   8     5171.86     5116.87    112.77 o 
  -2   9   8        1.43       -0.57     17.35 o 
  -1   9   8     7000.41     7048.72    103.63 o 
   0   9   8      104.80      153.17     22.53 o 
   1   9   8     2242.23     2153.53     51.81 o 
   2   9   8      889.62      883.02     38.64 o 
   3   9   8      187.97      137.37     24.86 o 
   4   9   8       29.59       26.58     23.54 o 
   5   9   8        1.31       79.66     27.46 o 
   6   9   8      401.54      283.68     42.31 o 
   7   9   8      137.87       76.59     42.95 o 
  -9  10   8      112.64       93.73     68.31 o 
  -8  10   8       42.18       28.09     34.26 o 
  -7  10   8      245.25      349.04     44.39 o 
  -6  10   8      794.05      796.64     70.48 o 
  -5  10   8      463.37      556.66     50.07 o 
  -4  10   8     1938.19     1982.46     67.55 o 
  -3  10   8      300.11      404.63     37.20 o 
  -2  10   8        1.06        7.30     16.81 o 
  -1  10   8      184.64      271.03     24.24 o 
   0  10   8      204.75      210.11     23.99 o 
   1  10   8      119.71      134.73     23.20 o 
   2  10   8      988.95      981.66     39.22 o 
   3  10   8      790.22      892.07     39.05 o 
   4  10   8      112.95       98.35     25.90 o 
   5  10   8      351.44      363.42     33.73 o 
   6  10   8        0.11       -6.83     28.08 o 
   7  10   8       60.25      -25.02     58.49 o 
  -9  11   8       50.11      158.00     45.02 o 
  -8  11   8       88.53       65.14     37.06 o 
  -7  11   8      271.89      340.91     88.03 o 
  -6  11   8       20.50       11.57     31.34 o 
  -5  11   8       86.57      143.83     32.45 o 
  -4  11   8      547.55      717.24     82.94 o 
  -3  11   8      259.37      326.99     36.25 o 
  -2  11   8       74.55       55.81     18.72 o 
  -1  11   8       89.87      143.17     21.85 o 
   0  11   8     1090.52     1211.93     40.84 o 
   1  11   8      771.39      722.88     34.89 o 
   2  11   8      412.24      460.46     31.45 o 
   3  11   8      759.26      730.37     37.09 o 
   4  11   8      105.90      119.48     26.45 o 
   5  11   8        0.12       12.56     27.78 o 
   6  11   8       92.78       29.42     29.41 o 
   7  11   8      111.42       68.17     40.78 o 
  -9  12   8     1523.91     1472.40     71.87 o 
  -8  12   8       17.25       -0.14     34.55 o 
  -7  12   8      810.20      786.45     54.18 o 
  -6  12   8      225.09      198.02     38.97 o 
  -5  12   8      627.59      650.52     51.32 o 
  -4  12   8      538.21      494.71     43.16 o 
  -3  12   8      513.27      652.30     88.32 o 
  -2  12   8      287.26      322.69     25.60 o 
  -1  12   8       63.72      106.31     21.04 o 
   0  12   8     2296.78     2170.38     52.10 o 
   1  12   8      779.04      787.63     39.91 o 
   2  12   8       92.71      123.74     24.68 o 
   3  12   8      100.75       86.90     28.33 o 
   4  12   8      425.02      295.38     31.45 o 
   5  12   8      596.33      540.00     38.90 o 
   6  12   8        7.44       19.79     31.60 o 
   7  12   8      572.17      474.00     70.18 o 
  -9  13   8      433.50      464.96     88.34 o 
  -8  13   8       10.11      -13.30     35.52 o 
  -7  13   8       77.41      126.19     43.24 o 
  -6  13   8      180.99      217.58     40.40 o 
  -5  13   8       22.42       51.34     32.39 o 
  -4  13   8       27.38       81.92     29.37 o 
  -3  13   8       88.27      116.56     29.66 o 
  -2  13   8       39.01       38.61     19.18 o 
  -1  13   8     2370.15     2379.20     54.27 o 
   0  13   8       57.45       96.68     22.12 o 
   1  13   8       94.72      118.67     23.63 o 
   2  13   8     2503.02     2465.03     58.13 o 
   3  13   8        3.03       15.89     23.42 o 
   4  13   8       22.17       33.10     25.65 o 
   5  13   8      294.66      300.51     34.03 o 
   6  13   8      286.10      186.62     33.62 o 
   7  13   8      127.66      121.84     34.15 o 
  -9  14   8      173.69      201.12     47.77 o 
  -8  14   8       62.58       64.10     42.62 o 
  -7  14   8       36.42       -4.35     34.26 o 
  -6  14   8       88.80       73.81     35.61 o 
  -5  14   8     1024.62      887.52     62.00 o 
  -4  14   8      937.36      963.76     53.20 o 
  -3  14   8      669.67      632.07     47.04 o 
  -2  14   8       60.97       57.36     22.70 o 
  -1  14   8      916.89      874.66     36.87 o 
   0  14   8        0.88        4.46     20.56 o 
   1  14   8     1789.66     1850.13     50.32 o 
   2  14   8      339.53      390.17     31.83 o 
   3  14   8      808.42      809.79     40.23 o 
   4  14   8     1153.47     1024.37     44.31 o 
   5  14   8      759.76      805.60     47.66 o 
   6  14   8       53.04       34.35     35.28 o 
   7  14   8      169.46      151.73     34.50 o 
  -9  15   8        0.02      130.71     46.06 o 
  -8  15   8     1377.45     1310.98     67.40 o 
  -7  15   8       49.48       44.03     35.88 o 
  -6  15   8       19.23      -31.05     41.44 o 
  -5  15   8      333.79      393.50     45.93 o 
  -4  15   8       88.94      145.65     35.23 o 
  -3  15   8      557.30      624.53     47.17 o 
  -2  15   8      236.47      259.74     25.75 o 
  -1  15   8      268.34      369.85     37.14 o 
   0  15   8      175.23      221.97     34.80 o 
   1  15   8     1274.96     1286.47     44.17 o 
   2  15   8       76.51       54.07     25.12 o 
   3  15   8     1451.33     1316.91     47.13 o 
   4  15   8        4.06       57.92     27.57 o 
   5  15   8      193.43      223.27     33.21 o 
   6  15   8       99.92       91.76     32.26 o 
   7  15   8      327.15      331.79     48.41 o 
  -9  16   8      985.37     1097.62     69.49 o 
  -8  16   8        0.39       62.89     39.04 o 
  -7  16   8       51.48       39.61     38.04 o 
  -6  16   8       28.11       -4.21     35.00 o 
  -5  16   8      953.14      942.71     55.98 o 
  -4  16   8     1950.81     1688.09     67.44 o 
  -3  16   8      518.62      615.82     48.18 o 
  -2  16   8       82.49       69.84     21.95 o 
  -1  16   8     1938.03     1892.88     58.30 o 
   0  16   8     1522.55     1535.77     51.40 o 
   1  16   8      232.24      227.44     28.20 o 
   2  16   8      193.57      286.07     30.45 o 
   3  16   8      599.65      675.72     39.61 o 
   4  16   8      456.60      457.95     37.52 o 
   5  16   8      265.31      293.11     35.67 o 
   6  16   8      581.89      470.34     40.68 o 
  -8  17   8      118.81       97.18     41.73 o 
  -7  17   8      761.46      694.08     58.29 o 
  -6  17   8      629.41      694.91     55.97 o 
  -5  17   8     1062.74     1073.07    104.20 o 
  -4  17   8     2344.77     2484.86     80.76 o 
  -3  17   8      933.13     1020.90     57.32 o 
  -2  17   8      129.73      168.97     25.11 o 
  -1  17   8      203.23      202.25     26.32 o 
   0  17   8      120.34      114.27     25.27 o 
   1  17   8      577.47      713.41     43.66 o 
   2  17   8     3511.74     3360.82     71.08 o 
   3  17   8      674.80      693.48     73.89 o 
   4  17   8      306.81      328.52     34.67 o 
   5  17   8        6.79       92.98     34.93 o 
   6  17   8      522.41      522.84     44.12 o 
  -8  18   8        5.18       53.69     84.74 o 
  -7  18   8       68.66       48.94     38.58 o 
  -6  18   8        1.01       77.38     38.15 o 
  -5  18   8      116.60      159.28     38.20 o 
  -4  18   8      905.22     1048.96     58.36 o 
  -3  18   8      717.23      870.04     47.36 o 
  -2  18   8     1201.15     1226.20     60.48 o 
  -1  18   8       33.50       55.86     23.82 o 
   0  18   8      339.09      453.87     33.74 o 
   1  18   8     1839.23     1972.73     54.48 o 
   2  18   8      112.65      183.40     29.47 o 
   3  18   8       16.30       57.84     27.27 o 
   4  18   8     1097.21     1125.96     60.62 o 
   5  18   8     1632.52     1512.29     54.78 o 
   6  18   8       48.50      128.00     41.84 o 
  -8  19   8       77.03       34.00     41.71 o 
  -7  19   8      280.29      246.42     48.20 o 
  -6  19   8     1235.21     1108.30     63.61 o 
  -5  19   8      530.18      517.88     51.53 o 
  -4  19   8      283.55      381.02     46.15 o 
  -3  19   8     2837.65     2945.79     75.29 o 
  -2  19   8      590.07      527.32     40.17 o 
  -1  19   8      470.53      492.28     34.52 o 
   0  19   8      820.90      840.78     40.52 o 
   1  19   8     1361.79     1456.03     49.34 o 
   2  19   8      107.24      137.70     29.28 o 
   3  19   8     1126.64     1095.08     46.19 o 
   4  19   8      741.97      770.85     46.11 o 
   5  19   8      370.04      448.24     69.86 o 
   6  19   8        1.04       30.89     32.49 o 
  -8  20   8        0.44      -24.83     41.34 o 
  -7  20   8        3.33      -37.96     37.96 o 
  -6  20   8      447.15      538.04     55.30 o 
  -5  20   8      171.93      194.33     42.46 o 
  -4  20   8      999.26     1123.14     89.58 o 
  -3  20   8     1408.37     1531.45     57.41 o 
  -2  20   8      135.17      165.87     33.71 o 
  -1  20   8     1867.08     2015.89     55.31 o 
   0  20   8      773.63      794.02     40.73 o 
   1  20   8        3.08       24.89     25.79 o 
   2  20   8      102.66      139.94     29.76 o 
   3  20   8      559.53      585.58     40.36 o 
   4  20   8      273.25      298.30     36.58 o 
   5  20   8      190.17      225.19     36.52 o 
   6  20   8      341.79      287.05     53.66 o 
  -7  21   8        7.54      -38.26     45.12 o 
  -6  21   8        1.96       34.84     59.54 o 
  -5  21   8     3728.32     3650.41    111.27 o 
  -4  21   8      848.77      865.78     61.00 o 
  -3  21   8      240.24      265.78     39.41 o 
  -2  21   8       32.04       65.83     32.83 o 
  -1  21   8     4462.77     4395.46     82.55 o 
   0  21   8        6.74        6.06     26.04 o 
   1  21   8        6.73       12.17     26.34 o 
   2  21   8     1566.12     1514.08     93.39 o 
   3  21   8     1046.30     1032.48     47.85 o 
   4  21   8      181.42      162.25     34.30 o 
   5  21   8      409.59      441.60     47.88 o 
  -7  22   8      312.01      298.56     50.73 o 
  -6  22   8       33.37       51.52     41.22 o 
  -5  22   8        1.64       66.89     56.84 o 
  -4  22   8      248.72      294.57     46.71 o 
  -3  22   8      499.50      476.01     62.44 o 
  -2  22   8     1618.16     1692.15     61.19 o 
  -1  22   8      226.91      382.53     34.29 o 
   0  22   8      155.60      177.78     30.27 o 
   1  22   8      137.87      130.81     30.03 o 
   2  22   8      491.48      461.95     37.72 o 
   3  22   8       87.75      163.21     35.08 o 
   4  22   8      421.27      460.75     41.07 o 
   5  22   8      748.60      786.73     48.78 o 
  -7  23   8        1.32       -1.70     42.32 o 
  -6  23   8      867.28      847.89     67.08 o 
  -5  23   8      226.05      222.15     45.24 o 
  -4  23   8      625.61      666.56     57.73 o 
  -3  23   8      234.99      211.25     49.47 o 
  -2  23   8     1087.99     1107.36     60.01 o 
  -1  23   8     1387.73     1498.57     51.85 o 
   0  23   8     1255.18     1133.72     47.04 o 
   1  23   8      214.67      152.66     31.23 o 
   2  23   8       97.30       87.75     36.22 o 
   3  23   8      165.85      153.07     37.91 o 
   4  23   8     1246.89     1240.16     77.68 o 
   5  23   8       53.66      123.36     36.07 o 
  -6  24   8      397.03      393.46     88.90 o 
  -5  24   8       19.11        9.69     40.93 o 
  -4  24   8      435.55      403.51     51.20 o 
  -3  24   8      590.06      612.79     55.76 o 
  -2  24   8      150.80      182.87     37.21 o 
  -1  24   8      331.84      391.87     50.27 o 
   0  24   8        0.63        4.34     27.90 o 
   1  24   8       51.84       15.71     28.52 o 
   2  24   8       95.84       90.48     31.32 o 
   3  24   8      126.04      151.38     33.42 o 
   4  24   8       58.05       67.70     33.82 o 
  -6  25   8      129.32      195.38     49.08 o 
  -5  25   8      334.33      279.39     82.24 o 
  -4  25   8       32.15      -41.09     41.09 o 
  -3  25   8      168.50      142.26     39.96 o 
  -2  25   8      400.18      421.89     70.79 o 
  -1  25   8     1273.79     1163.34     49.89 o 
   0  25   8      283.03      303.05     35.45 o 
   1  25   8      156.32      140.55     32.16 o 
   2  25   8       54.20       11.88     29.63 o 
   3  25   8      221.78      197.42     35.50 o 
   4  25   8       10.57        5.97     31.84 o 
  -5  26   8        1.40      -10.33     40.37 o 
  -4  26   8       44.47      -34.92     38.35 o 
  -3  26   8      130.38      140.60     41.99 o 
  -2  26   8      489.46      489.03     46.17 o 
  -1  26   8        8.62       25.43     28.72 o 
   0  26   8      161.56      144.94     33.04 o 
   1  26   8      106.73       95.78     30.81 o 
   2  26   8       53.65       29.69     40.30 o 
   3  26   8       16.93       -8.30     30.75 o 
  -5  27   8       33.44      -14.22     43.42 o 
  -4  27   8        0.75      -42.90     42.90 o 
  -3  27   8      233.13      235.77     47.01 o 
  -2  27   8      135.82      140.30     50.91 o 
  -1  27   8      527.01      628.39     42.75 o 
   0  27   8      244.55      273.92     37.49 o 
   1  27   8      100.07       86.03     31.83 o 
   2  27   8        0.31      -24.10     29.31 o 
   3  27   8        0.23      -30.30     30.30 o 
  -4  28   8       25.24      -41.52     41.52 o 
  -3  28   8      231.27      270.52     48.60 o 
  -2  28   8      168.04      138.56     53.79 o 
  -1  28   8        5.43      -16.91     29.16 o 
   0  28   8        8.70       -6.79     29.61 o 
   1  28   8        1.22      -23.48     29.13 o 
   2  28   8       43.01       49.01     32.25 o 
  -3  29   8       11.72       53.55     70.32 o 
  -2  29   8      225.06      234.33     42.94 o 
  -1  29   8        5.68       -3.99     30.40 o 
   0  29   8      116.16      145.31     43.48 o 
   1  29   8       13.50      -19.05     30.28 o 
  -1  30   8      360.99      363.60     49.99 o 
  -9   0   9      186.64      295.08     55.00 o 
  -7   0   9      407.33      437.45     50.39 o 
  -5   0   9      725.07      705.49     47.75 o 
  -3   0   9     1433.32     1357.65     52.02 o 
  -1   0   9      215.24      249.46     25.49 o 
   1   0   9        1.28       63.30     20.98 o 
   3   0   9     2947.12     2904.52     83.90 o 
   5   0   9      242.38      299.40     33.43 o 
   7   0   9        0.33       55.99     45.42 o 
  -9   1   9      968.05      917.03     42.48 o 
  -8   1   9      367.48      340.79     31.03 o 
  -7   1   9     1243.13     1136.68     93.95 o 
  -6   1   9     3072.98     2757.34     90.31 o 
  -5   1   9      260.76      259.37     27.37 o 
  -4   1   9       74.43       83.88     16.93 o 
  -3   1   9      317.29      364.76     23.76 o 
  -2   1   9      729.54      783.19     29.85 o 
  -1   1   9       21.75       60.27     14.12 o 
   0   1   9      159.93      241.14     17.63 o 
   1   1   9     1902.48     1812.75     46.43 o 
   2   1   9      780.87      822.95     27.40 o 
   3   1   9      445.10      505.33     27.06 o 
   4   1   9      460.71      427.66     27.87 o 
   5   1   9      732.27      726.74     34.51 o 
   6   1   9      310.97      222.72     32.48 o 
   7   1   9      369.97      249.26     35.54 o 
  -9   2   9       16.74       59.22     35.57 o 
  -8   2   9       10.68       42.79     39.76 o 
  -7   2   9      369.64      388.32     44.84 o 
  -6   2   9     1876.28     2031.44     57.08 o 
  -5   2   9      315.23      318.43     32.32 o 
  -4   2   9      270.79      315.42     26.68 o 
  -3   2   9      115.57      159.12     26.66 o 
  -2   2   9     2067.46     1871.75    129.33 o 
  -1   2   9        2.19       31.17     15.23 o 
   0   2   9     2058.62     1988.63     45.18 o 
   1   2   9       76.95       98.21     18.00 o 
   2   2   9     2682.85     2457.61     54.92 o 
   3   2   9     1327.72     1287.07     37.25 o 
   4   2   9       31.51       40.67     20.74 o 
   5   2   9        4.21       -7.27     26.29 o 
   6   2   9        4.47       37.03     27.98 o 
   7   2   9       26.91       22.51     31.55 o 
  -9   3   9      138.23      118.87     32.44 o 
  -8   3   9      245.32      238.08     33.06 o 
  -7   3   9       85.87      124.80     28.32 o 
  -6   3   9     1237.77     1387.80     66.64 o 
  -5   3   9      895.80      795.12     38.54 o 
  -4   3   9       91.48      127.94     22.10 o 
  -3   3   9      525.03      688.33     33.65 o 
  -2   3   9      806.79      832.60     49.84 o 
  -1   3   9     1778.73     1883.71     60.08 o 
   0   3   9      111.33      145.30     17.40 o 
   1   3   9       55.68      126.95     18.38 o 
   2   3   9     3013.13     2967.31     53.17 o 
   3   3   9      387.35      536.73     28.33 o 
   4   3   9      256.35      231.80     24.47 o 
   5   3   9       82.08       57.00     27.81 o 
   6   3   9      898.63      758.51     47.17 o 
   7   3   9      117.64       29.74     31.80 o 
  -9   4   9       19.71       71.20     31.48 o 
  -8   4   9        4.60       13.02     28.81 o 
  -7   4   9     1274.09     1182.14     46.98 o 
  -6   4   9     1212.71     1269.81     47.60 o 
  -5   4   9     1827.55     1754.70     51.57 o 
  -4   4   9      202.16      241.07     26.11 o 
  -3   4   9     2132.32     2140.51     52.58 o 
  -2   4   9      287.73      342.52     24.27 o 
  -1   4   9      462.56      505.11     24.85 o 
   0   4   9        2.53       17.22     15.65 o 
   1   4   9     1195.54     1148.73     33.77 o 
   2   4   9     1326.24     1520.42     38.92 o 
   3   4   9     3701.19     3643.29     61.56 o 
   4   4   9      192.47      163.34     23.26 o 
   5   4   9        5.59       -7.29     21.54 o 
   6   4   9        0.96       88.88     29.97 o 
   7   4   9       62.38       25.44     40.33 o 
  -9   5   9      354.80      426.70     39.87 o 
  -8   5   9      242.30      305.87     35.17 o 
  -7   5   9      777.23      857.27     43.40 o 
  -6   5   9     2057.86     2087.92     58.46 o 
  -5   5   9       11.14       58.63     22.65 o 
  -4   5   9     1160.82     1137.43     41.86 o 
  -3   5   9      817.23      864.81     37.20 o 
  -2   5   9      322.34      401.95     25.67 o 
  -1   5   9      235.06      260.50     20.77 o 
   0   5   9     1279.33     1234.34     34.33 o 
   1   5   9     2880.63     2726.12     50.05 o 
   2   5   9        0.47      122.67     22.98 o 
   3   5   9      180.06      342.45     30.31 o 
   4   5   9      312.58      341.67     36.25 o 
   5   5   9      875.44      779.32     42.18 o 
   6   5   9      407.38      400.59     37.20 o 
   7   5   9      315.25      220.73     52.02 o 
  -9   6   9      356.07      377.12     40.10 o 
  -8   6   9      879.50      859.82     44.90 o 
  -7   6   9      139.21      170.77     29.29 o 
  -6   6   9     4074.56     3849.09     80.59 o 
  -5   6   9        3.42       55.92     23.20 o 
  -4   6   9     3471.50     3366.92     70.30 o 
  -3   6   9      435.09      507.76     31.18 o 
  -2   6   9     2160.32     2136.19     47.84 o 
  -1   6   9       74.34      132.12     21.86 o 
   0   6   9      390.34      384.08     34.51 o 
   1   6   9      100.37      131.59     23.29 o 
   2   6   9     5110.10     4832.58     84.44 o 
   3   6   9     1597.98     1592.61     49.45 o 
   4   6   9     1303.65     1321.38     56.70 o 
   5   6   9      277.22      347.47     34.21 o 
   6   6   9       68.14       87.71     30.63 o 
   7   6   9       36.66      -38.33     38.33 o 
  -9   7   9       74.98      107.37     42.34 o 
  -8   7   9        0.42       51.05     36.55 o 
  -7   7   9        6.78       53.80     34.41 o 
  -6   7   9        0.00      192.63     75.66 o 
  -5   7   9     2818.01     2879.83     84.90 o 
  -4   7   9      109.71      178.94     33.86 o 
  -3   7   9     3494.58     3710.39     94.28 o 
  -2   7   9      260.40      339.45     30.71 o 
  -1   7   9     1675.14     1682.18     46.29 o 
   0   7   9      313.12      361.64     27.84 o 
   1   7   9      307.84      364.76     29.44 o 
   2   7   9     1130.97     1331.78     53.87 o 
   3   7   9      276.35      384.16     32.20 o 
   4   7   9       72.49      131.20     27.89 o 
   5   7   9     1149.22     1115.91     46.67 o 
   6   7   9      210.53      213.82     33.92 o 
   7   7   9       62.21      -37.95     37.95 o 
  -9   8   9      449.84      480.01     55.16 o 
  -8   8   9      932.88      971.34     59.71 o 
  -7   8   9     1640.11     1576.63     67.82 o 
  -6   8   9        4.73       81.09     34.93 o 
  -5   8   9     4107.52     4010.56    103.10 o 
  -4   8   9      350.37      390.51     41.40 o 
  -3   8   9     2872.29     2995.70     83.71 o 
  -2   8   9        9.38       14.26     23.00 o 
  -1   8   9     1677.48     1637.80     46.22 o 
   0   8   9     3805.77     3835.77     71.69 o 
   1   8   9     2302.18     2171.52     53.83 o 
   2   8   9       48.15       51.48     23.51 o 
   3   8   9     3363.24     3263.80     69.40 o 
   4   8   9      265.23      262.66     40.69 o 
   5   8   9      312.81      381.16     39.68 o 
   6   8   9      241.42      256.12     34.77 o 
   7   8   9      170.75       71.31     41.52 o 
  -9   9   9      107.69      217.36     46.96 o 
  -8   9   9       21.95       56.63     46.60 o 
  -7   9   9       25.64       39.56     34.26 o 
  -6   9   9     1656.96     1726.87     77.00 o 
  -5   9   9       11.61       79.79     34.21 o 
  -4   9   9      377.88      527.89     45.01 o 
  -3   9   9      325.68      344.81     38.06 o 
  -2   9   9     1980.96     1791.09     55.43 o 
  -1   9   9       37.24      110.15     22.32 o 
   0   9   9      357.41      525.28     32.29 o 
   1   9   9      154.48      186.40     26.13 o 
   2   9   9      173.13      197.68     36.87 o 
   3   9   9      128.48      236.57     29.43 o 
   4   9   9       23.13       98.12     27.58 o 
   5   9   9      157.81      209.07     33.63 o 
   6   9   9      564.71      557.04     41.76 o 
   7   9   9      126.48       78.19     41.46 o 
  -9  10   9     1755.29     1600.87     75.75 o 
  -8  10   9      319.07      402.19     49.58 o 
  -7  10   9      390.57      363.67    110.61 o 
  -6  10   9     1719.98     1696.65     69.79 o 
  -5  10   9     1996.61     1958.90     72.77 o 
  -4  10   9     3855.03     3893.23    100.94 o 
  -3  10   9      648.85      687.73     47.67 o 
  -2  10   9      844.77      876.30     42.83 o 
  -1  10   9     1620.42     1628.07     47.05 o 
   0  10   9      858.48      918.07     38.92 o 
   1  10   9     1516.05     1449.37     46.58 o 
   2  10   9     1341.94     1296.65     45.95 o 
   3  10   9        0.58        9.45     26.99 o 
   4  10   9     1632.04     1413.31     50.13 o 
   5  10   9     1400.18     1444.52     76.45 o 
   6  10   9       15.28       52.52     32.12 o 
  -9  11   9       15.16      158.52     47.01 o 
  -8  11   9      538.40      477.36     53.19 o 
  -7  11   9       25.29       45.93     35.84 o 
  -6  11   9      358.13      366.92     45.17 o 
  -5  11   9     1397.88     1497.40     65.76 o 
  -4  11   9     1984.65     2061.22     72.78 o 
  -3  11   9     1213.64     1276.83     85.28 o 
  -2  11   9       34.13        4.13     23.29 o 
  -1  11   9      461.64      574.01     33.19 o 
   0  11   9       36.43      184.04     31.63 o 
   1  11   9        5.23       12.05     22.97 o 
   2  11   9       25.98        3.63     23.60 o 
   3  11   9      216.00      189.28     29.42 o 
   4  11   9       96.14      187.42     30.30 o 
   5  11   9      209.19      360.94     35.82 o 
   6  11   9      117.19      168.76     34.57 o 
  -8  12   9     2133.80     2005.01     81.88 o 
  -7  12   9       57.49      102.89     38.71 o 
  -6  12   9      711.05      737.94     56.66 o 
  -5  12   9     2075.24     2133.88     76.59 o 
  -4  12   9     2618.80     2670.92     83.84 o 
  -3  12   9      493.04      629.22     49.27 o 
  -2  12   9     1042.95      956.35     80.17 o 
  -1  12   9      435.88      515.92     32.49 o 
   0  12   9     6610.47     6518.77    103.38 o 
   1  12   9      313.46      337.98     31.33 o 
   2  12   9      126.56      115.31     26.48 o 
   3  12   9      545.77      552.38     37.94 o 
   4  12   9      852.91      832.43     44.35 o 
   5  12   9       89.20      160.27     31.88 o 
   6  12   9      414.99      354.72     39.35 o 
  -8  13   9       75.32      157.87     46.09 o 
  -7  13   9      499.47      444.72     50.50 o 
  -6  13   9      180.72      238.56     42.80 o 
  -5  13   9      126.29      159.33     38.75 o 
  -4  13   9      112.05      240.61     39.91 o 
  -3  13   9     1217.27     1196.62     59.61 o 
  -2  13   9       33.19       20.49     26.50 o 
  -1  13   9        4.81       68.37     27.02 o 
   0  13   9      211.04      394.14     32.17 o 
   1  13   9       11.08       36.55     24.64 o 
   2  13   9      226.40      265.99     30.46 o 
   3  13   9      350.85      313.96     33.45 o 
   4  13   9        3.46       56.98     30.28 o 
   5  13   9      397.04      410.24     38.13 o 
   6  13   9        0.38      -12.16     31.38 o 
  -8  14   9        6.38       95.41     43.81 o 
  -7  14   9     1327.94     1271.31     67.21 o 
  -6  14   9       32.70       23.97     35.29 o 
  -5  14   9     1090.60     1031.59     58.64 o 
  -4  14   9      543.87      616.72     51.52 o 
  -3  14   9     1213.55     1192.85     81.56 o 
  -2  14   9      128.60      138.61     30.08 o 
  -1  14   9     5637.15     5266.27     89.69 o 
   0  14   9      173.67      221.65     32.52 o 
   1  14   9     1546.90     1564.38     50.17 o 
   2  14   9        1.01      -23.94     23.94 o 
   3  14   9        7.43       13.25     30.01 o 
   4  14   9      244.76      274.47     34.55 o 
   5  14   9      682.84      671.34     43.66 o 
   6  14   9        3.28       26.67     32.10 o 
  -8  15   9      388.87      416.23     53.76 o 
  -7  15   9      256.49      292.75     48.06 o 
  -6  15   9      411.67      411.56     49.78 o 
  -5  15   9       89.68      117.66     37.79 o 
  -4  15   9     1914.50     1938.43     74.04 o 
  -3  15   9        4.91       39.03     32.57 o 
  -2  15   9      301.50      302.22     36.77 o 
  -1  15   9      171.92      291.27     29.44 o 
   0  15   9      690.29      767.39     39.77 o 
   1  15   9      461.36      479.88     35.00 o 
   2  15   9      392.90      359.98     34.28 o 
   3  15   9       56.11       55.44     32.08 o 
   4  15   9      625.45      551.20     64.97 o 
   5  15   9        1.91       64.18     35.72 o 
   6  15   9      693.32      533.66     44.23 o 
  -8  16   9      803.12      868.89     76.21 o 
  -7  16   9      307.94      387.38     51.78 o 
  -6  16   9      299.38      298.19     47.09 o 
  -5  16   9        0.12        8.60     33.39 o 
  -4  16   9      727.27      766.59     57.55 o 
  -3  16   9      802.50      818.90     54.74 o 
  -2  16   9      806.29      796.67     58.14 o 
  -1  16   9        2.99      -14.08     23.54 o 
   0  16   9     4257.01     4138.97     79.58 o 
   1  16   9       18.26       -5.17     25.27 o 
   2  16   9        4.25      -12.51     25.51 o 
   3  16   9      279.42      275.18     33.71 o 
   4  16   9      105.08      144.56     32.17 o 
   5  16   9       78.64      126.75     42.04 o 
  -7  17   9      254.46      204.93     47.08 o 
  -6  17   9      152.45      205.92     44.61 o 
  -5  17   9        6.36       46.46     36.30 o 
  -4  17   9      134.10      255.30     50.17 o 
  -3  17   9     1887.84     2060.12     76.84 o 
  -2  17   9       27.68       71.21     30.04 o 
  -1  17   9       26.75       20.09     25.36 o 
   0  17   9      267.30      338.68     33.11 o 
   1  17   9      374.36      385.50     34.21 o 
   2  17   9      780.70      767.90     44.39 o 
   3  17   9      483.34      423.90     38.08 o 
   4  17   9      537.53      509.37     40.69 o 
   5  17   9      970.09      871.06     49.78 o 
  -7  18   9      197.07      220.02     48.90 o 
  -6  18   9      133.24       85.17     41.81 o 
  -5  18   9       84.37      108.70     39.93 o 
  -4  18   9        1.04       13.31     35.55 o 
  -3  18   9        1.76       71.41     36.63 o 
  -2  18   9      632.26      659.38     45.28 o 
  -1  18   9      769.30      824.24     41.58 o 
   0  18   9      111.06       97.51     36.88 o 
   1  18   9       33.52       49.03     27.81 o 
   2  18   9      235.57      242.31     33.25 o 
   3  18   9       77.42      127.61     35.59 o 
   4  18   9        9.50       24.98     30.45 o 
   5  18   9       58.97       65.33     33.32 o 
  -7  19   9      336.42      308.90     61.47 o 
  -6  19   9      199.47      264.36     48.46 o 
  -5  19   9      645.06      646.82     57.77 o 
  -4  19   9      682.53      730.52     58.77 o 
  -3  19   9      202.87      247.09     43.99 o 
  -2  19   9      575.15      560.68     55.61 o 
  -1  19   9     2045.83     1846.59     55.23 o 
   0  19   9      140.05      163.67     29.84 o 
   1  19   9      372.77      328.47     35.90 o 
   2  19   9      316.03      297.78     35.67 o 
   3  19   9      579.98      594.94     42.51 o 
   4  19   9      314.92      265.23     37.91 o 
   5  19   9       14.17      -31.93     31.93 o 
  -7  20   9       38.50       25.76     43.83 o 
  -6  20   9        1.02       63.69     42.75 o 
  -5  20   9       57.24      111.12     41.45 o 
  -4  20   9      152.04      105.82     41.82 o 
  -3  20   9        0.86        5.35     35.67 o 
  -2  20   9       52.90       76.86     32.84 o 
  -1  20   9      215.51      236.93     31.74 o 
   0  20   9      186.85      158.44     34.22 o 
   1  20   9       41.39       56.93     28.77 o 
   2  20   9      208.50      235.63     34.17 o 
   3  20   9      324.67      377.22     38.66 o 
   4  20   9       37.56       53.62     32.72 o 
  -6  21   9        1.19      -34.45     55.97 o 
  -5  21   9      195.17      188.07     46.77 o 
  -4  21   9       19.93      -19.02     37.81 o 
  -3  21   9     1575.52     1723.53    100.83 o 
  -2  21   9       93.64       70.90     33.36 o 
  -1  21   9        0.41       11.11     26.51 o 
   0  21   9      427.80      449.19     53.39 o 
   1  21   9      255.64      286.56     34.30 o 
   2  21   9       79.51       37.26     29.73 o 
   3  21   9       81.38       84.45     37.69 o 
   4  21   9      904.30      904.71     51.33 o 
  -6  22   9        8.42      -10.16     41.10 o 
  -5  22   9       48.46       54.61     41.48 o 
  -4  22   9      483.22      514.15     55.35 o 
  -3  22   9       90.35      138.13     42.34 o 
  -2  22   9      115.37      116.08     35.57 o 
  -1  22   9      156.87      186.82     32.15 o 
   0  22   9     1318.90     1270.02     50.95 o 
   1  22   9        1.24       22.32     38.30 o 
   2  22   9       21.38       30.17     30.31 o 
   3  22   9        3.78      -11.00     30.73 o 
   4  22   9       26.01       66.84     34.59 o 
  -5  23   9      201.63      151.68     46.24 o 
  -4  23   9       68.27       74.22     42.90 o 
  -3  23   9      163.14      214.80     57.17 o 
  -2  23   9      523.59      552.42     47.26 o 
  -1  23   9      696.86      685.10     50.51 o 
   0  23   9      191.60      233.46     34.07 o 
   1  23   9        1.50      -25.52     29.17 o 
   2  23   9        0.27      -25.62     29.71 o 
   3  23   9      429.16      404.54     41.08 o 
  -5  24   9      106.86       84.36     44.38 o 
  -4  24   9       24.40       35.65     42.40 o 
  -3  24   9       95.18      142.78     44.89 o 
  -2  24   9      857.37      830.71     75.73 o 
  -1  24   9      314.59      309.58     42.64 o 
   0  24   9       48.99       59.10     31.60 o 
   1  24   9      324.16      240.13     35.82 o 
   2  24   9      186.30      147.23     36.44 o 
   3  24   9       19.74       -0.28     38.73 o 
  -4  25   9       49.72       30.01     42.94 o 
  -3  25   9      406.80      331.72     51.83 o 
  -2  25   9       54.24       59.51     37.30 o 
  -1  25   9        6.11      -13.50     38.83 o 
   0  25   9      107.39      102.03     32.38 o 
   1  25   9       68.02       64.28     32.60 o 
   2  25   9      110.48       64.04     32.98 o 
  -4  26   9       29.70      -39.94     49.84 o 
  -3  26   9      615.24      607.76     59.99 o 
  -2  26   9       16.51       61.16     40.96 o 
  -1  26   9      406.86      398.81     46.32 o 
   0  26   9      406.94      398.68     40.16 o 
   1  26   9      310.87      326.36     39.67 o 
  -3  27   9       48.03      127.73     47.46 o 
  -2  27   9      252.13      317.17     45.74 o 
  -1  27   9       52.95        9.61     38.29 o 
   0  27   9       77.44       92.87     38.23 o 
  -8   0  10     1447.93     1765.37    101.32 o 
  -6   0  10        2.67       24.69     40.58 o 
  -4   0  10     2158.96     1982.45     92.70 o 
  -2   0  10     3728.81     3599.90    123.47 o 
   0   0  10       68.59       54.52     29.71 o 
   2   0  10      196.03      123.91     34.96 o 
   4   0  10       30.61      -37.07     78.68 o 
   6   0  10      146.09      141.27     46.59 o 
  -8   1  10     2186.15     2165.48     78.49 o 
  -7   1  10      152.20      185.94     36.64 o 
  -6   1  10       12.46       39.18     29.28 o 
  -5   1  10      169.30      216.44     29.14 o 
  -4   1  10      927.25      972.51     48.80 o 
  -3   1  10       31.27      144.67     24.18 o 
  -2   1  10      130.23      206.75     24.58 o 
  -1   1  10       15.17      -19.44     19.44 o 
   0   1  10     1177.92     1141.42     39.73 o 
   1   1  10      168.43      130.24     26.77 o 
   2   1  10      144.23       99.38     34.81 o 
   3   1  10     1247.51     1171.79     43.58 o 
   4   1  10        4.90      -45.78     45.78 o 
   5   1  10       65.96       12.99     27.13 o 
   6   1  10       87.06       17.52     29.68 o 
  -8   2  10       75.87      259.77     54.99 o 
  -7   2  10      483.85      545.98     40.58 o 
  -6   2  10        0.61       34.96     24.68 o 
  -5   2  10        0.82       15.07     22.23 o 
  -4   2  10      180.90      220.70     33.76 o 
  -3   2  10     6431.55     6083.16    104.39 o 
  -2   2  10      234.30      306.60     28.12 o 
  -1   2  10      248.75      218.17     22.06 o 
   0   2  10       60.09       40.84     20.25 o 
   1   2  10      329.30      336.40     26.00 o 
   2   2  10        0.82       -4.99     16.14 o 
   3   2  10      422.95      469.79     33.29 o 
   4   2  10       10.38      -13.31     32.77 o 
   5   2  10        6.71      -25.83     25.83 o 
   6   2  10        6.76      -36.10     36.10 o 
  -8   3  10      206.53      290.24     36.42 o 
  -7   3  10      108.46      120.64     35.93 o 
  -6   3  10     1210.31     1145.73     46.70 o 
  -5   3  10      645.56      716.80     40.86 o 
  -4   3  10      424.10      579.48     36.50 o 
  -3   3  10       90.64      263.40     32.77 o 
  -2   3  10      525.86      627.87     42.17 o 
  -1   3  10      300.75      286.80     25.95 o 
   0   3  10        2.77      -13.73     13.73 o 
   1   3  10      128.46       70.67     20.02 o 
   2   3  10      209.60      140.90     21.75 o 
   3   3  10       27.65       19.08     20.65 o 
   4   3  10     1023.88      923.51     43.65 o 
   5   3  10       64.89       11.87     32.35 o 
   6   3  10       90.32       10.74     52.85 o 
  -8   4  10      656.83      774.91     51.17 o 
  -7   4  10       21.35       16.23     26.56 o 
  -6   4  10       48.96       60.42     26.29 o 
  -5   4  10     1071.05     1117.45     46.23 o 
  -4   4  10     1619.39     1614.68     51.26 o 
  -3   4  10      189.82      277.58     28.91 o 
  -2   4  10     3710.58     3751.15     84.45 o 
  -1   4  10      240.67      207.14     23.51 o 
   0   4  10        2.64      -20.17     20.17 o 
   1   4  10      230.78      195.27     28.13 o 
   2   4  10       86.85       83.82     25.14 o 
   3   4  10        2.17      137.06     27.21 o 
   4   4  10       72.06       67.70     28.43 o 
   5   4  10        4.01      -27.52     27.52 o 
   6   4  10      264.47      165.64     34.25 o 
  -8   5  10      313.87      315.13     46.37 o 
  -7   5  10       33.77        3.31     69.35 o 
  -6   5  10       11.32       39.90     59.14 o 
  -5   5  10     5026.03     4965.89    119.24 o 
  -4   5  10       76.03      104.60     33.36 o 
  -3   5  10      210.09      328.99     38.58 o 
  -2   5  10      168.25      257.43     35.79 o 
  -1   5  10     1179.87     1179.42     43.01 o 
   0   5  10       85.79       43.22     28.84 o 
   1   5  10        0.12       -5.28     22.20 o 
   2   5  10      396.48      354.11     31.57 o 
   3   5  10     3194.11     2979.05     92.85 o 
   4   5  10        1.61       13.45     27.36 o 
   5   5  10       38.46        0.31     28.88 o 
   6   5  10       21.59       13.22     30.74 o 
  -8   6  10      359.46      440.97     51.06 o 
  -7   6  10     1033.15      911.29     58.91 o 
  -6   6  10       73.66      105.31     36.61 o 
  -5   6  10      146.67      293.38     56.14 o 
  -4   6  10     1131.39     1122.42     58.91 o 
  -3   6  10     6187.29     6226.19    134.96 o 
  -2   6  10      328.90      395.15     41.70 o 
  -1   6  10     1162.20     1021.26     41.60 o 
   0   6  10      888.24      930.47     40.14 o 
   1   6  10       15.97       -7.14     22.68 o 
   2   6  10       13.23       -6.31     23.82 o 
   3   6  10       54.44      256.27     36.76 o 
   4   6  10       51.26      128.21     30.02 o 
   5   6  10      422.28      396.39     38.45 o 
   6   6  10       32.67       14.57     31.79 o 
  -8   7  10        1.35       41.44     39.22 o 
  -7   7  10       96.20       76.35     37.57 o 
  -6   7  10      579.01      724.20    102.63 o 
  -5   7  10        7.74      192.76     38.51 o 
  -4   7  10     1975.37     1838.56     81.79 o 
  -3   7  10      904.97     1136.12     58.43 o 
  -2   7  10      246.57      274.96     53.55 o 
  -1   7  10      281.18      347.68     30.00 o 
   0   7  10     1961.47     1940.98     52.74 o 
   1   7  10      385.13      399.01     32.58 o 
   2   7  10      136.55      106.48     26.45 o 
   3   7  10       82.83       86.80     40.84 o 
   4   7  10     1599.76     1624.62     68.52 o 
   5   7  10      266.18      241.16     34.63 o 
   6   7  10      241.83      168.65     35.12 o 
  -8   8  10      105.84      109.96     42.24 o 
  -7   8  10       25.71       62.22     37.51 o 
  -6   8  10      300.78      272.74     43.03 o 
  -5   8  10     2883.17     3119.26     99.79 o 
  -4   8  10      421.80      546.99     50.13 o 
  -3   8  10      478.45      477.96     46.41 o 
  -2   8  10     2113.66     2154.74     73.04 o 
  -1   8  10      643.19      657.85     36.79 o 
   0   8  10      123.57      156.66     30.06 o 
   1   8  10     1279.95     1274.19     46.36 o 
   2   8  10      268.85      326.66     32.46 o 
   3   8  10       23.73       76.17     32.73 o 
   4   8  10      445.65      496.79     38.19 o 
   5   8  10        1.05       12.15     37.64 o 
  -8   9  10      565.95      540.52     56.35 o 
  -7   9  10      278.00      262.99     45.55 o 
  -6   9  10       35.61       15.36     34.83 o 
  -5   9  10     2656.22     2595.08     86.03 o 
  -4   9  10     1699.22     1658.13     69.86 o 
  -3   9  10       10.87       -3.83     31.21 o 
  -2   9  10      184.33      180.76     50.08 o 
  -1   9  10      389.07      391.37     31.95 o 
   0   9  10     1913.66     2016.64     54.90 o 
   1   9  10       68.31       77.65     25.67 o 
   2   9  10      696.49      725.21     50.55 o 
   3   9  10     1154.02     1181.81     46.77 o 
   4   9  10      245.42      254.09     33.38 o 
   5   9  10        0.40       48.91     30.23 o 
  -8  10  10       68.65       72.28     42.62 o 
  -7  10  10      367.31      344.43     49.24 o 
  -6  10  10      554.25      591.53     54.30 o 
  -5  10  10       89.98      156.35     50.79 o 
  -4  10  10      799.36      939.66     59.45 o 
  -3  10  10     1013.99     1045.99    120.95 o 
  -2  10  10        8.95      -28.69     28.69 o 
  -1  10  10      349.03      356.60     36.57 o 
   0  10  10     2630.51     2631.13     62.60 o 
   1  10  10      604.19      653.03     39.01 o 
   2  10  10      167.30      128.92     28.22 o 
   3  10  10       34.02       82.97     28.11 o 
   4  10  10      190.79      195.59     33.05 o 
   5  10  10      448.56      478.52     40.52 o 
  -8  11  10      178.96      118.95     44.75 o 
  -7  11  10       21.94       -0.67     38.82 o 
  -6  11  10        0.37       12.01     36.28 o 
  -5  11  10      125.79      207.34     41.18 o 
  -4  11  10      582.70      608.64     53.01 o 
  -3  11  10     1282.26     1242.46     85.79 o 
  -2  11  10      182.60      195.79     40.31 o 
  -1  11  10     1376.79     1369.76     64.96 o 
   0  11  10       20.00       89.63     26.58 o 
   1  11  10     2009.06     2105.18     57.59 o 
   2  11  10        3.09      -24.63     24.63 o 
   3  11  10        4.22       -4.57     40.66 o 
   4  11  10      373.43      365.92     36.65 o 
   5  11  10      523.61      513.30     41.67 o 
  -8  12  10       81.64       68.37     43.98 o 
  -7  12  10       53.40       38.97     41.33 o 
  -6  12  10      586.71      558.20     54.30 o 
  -5  12  10     1097.27     1194.70     63.71 o 
  -4  12  10      320.52      376.48     46.93 o 
  -3  12  10      559.01      554.18     50.43 o 
  -2  12  10      258.36      245.70     39.40 o 
  -1  12  10      671.03      691.34     45.25 o 
   0  12  10       76.74      176.26     28.27 o 
   1  12  10     1764.95     1855.74     55.14 o 
   2  12  10        0.01       -7.19     25.52 o 
   3  12  10      175.24      137.94     30.58 o 
   4  12  10      199.45      154.37     32.77 o 
   5  12  10      113.41      145.16     34.00 o 
  -7  13  10      254.99      208.53     49.03 o 
  -6  13  10      631.48      713.91     60.02 o 
  -5  13  10       20.75       93.82     44.99 o 
  -4  13  10     1312.83     1270.91     95.81 o 
  -3  13  10       68.47       81.93     58.60 o 
  -2  13  10        0.10       -7.45     31.54 o 
  -1  13  10      356.82      348.41     37.78 o 
   0  13  10     3197.37     3132.02     69.49 o 
   1  13  10      532.43      685.66     44.67 o 
   2  13  10      142.18      120.66     29.54 o 
   3  13  10       57.37       13.28     27.55 o 
   4  13  10       54.54       58.74     30.89 o 
   5  13  10       82.85       64.84     36.40 o 
  -7  14  10       18.36       -9.64     40.50 o 
  -6  14  10     1583.85     1576.79     80.39 o 
  -5  14  10      601.54      619.53     56.19 o 
  -4  14  10       57.31      105.35     38.78 o 
  -3  14  10       85.29       81.67     37.10 o 
  -2  14  10       13.90       20.29     39.62 o 
  -1  14  10      261.78      329.65     37.59 o 
   0  14  10     1654.48     1754.95     53.85 o 
   1  14  10        1.15       82.90     28.90 o 
   2  14  10      424.42      373.17     35.51 o 
   3  14  10      235.64      228.60     40.41 o 
   4  14  10       57.63       32.07     30.84 o 
   5  14  10        0.63      -14.98     31.29 o 
  -7  15  10       25.33      -31.66     58.81 o 
  -6  15  10       54.89      157.71     44.96 o 
  -5  15  10       26.88       75.63     38.62 o 
  -4  15  10       22.47        2.99     35.58 o 
  -3  15  10      105.82       95.61     37.65 o 
  -2  15  10      177.48      185.87     39.01 o 
  -1  15  10      135.55      116.00     36.92 o 
   0  15  10     1186.79     1287.82     48.62 o 
   1  15  10      716.50      739.77     41.38 o 
   2  15  10       30.42       62.60     28.53 o 
   3  15  10      226.92      213.64     34.10 o 
   4  15  10       94.53       76.89     32.85 o 
  -7  16  10      335.83      262.60     52.98 o 
  -6  16  10      134.27      181.96     57.05 o 
  -5  16  10      607.90      695.99     60.39 o 
  -4  16  10      414.18      411.18     50.57 o 
  -3  16  10       10.68       18.12     35.00 o 
  -2  16  10       96.69      105.81     36.42 o 
  -1  16  10      368.79      405.56     40.41 o 
   0  16  10      180.89      197.72     31.11 o 
   1  16  10      639.90      681.51     54.38 o 
   2  16  10      334.20      298.79     35.81 o 
   3  16  10       19.16       -5.25     29.12 o 
   4  16  10        1.37      -29.69     29.69 o 
  -6  17  10      648.99      687.78     63.32 o 
  -5  17  10       75.07       47.73     41.93 o 
  -4  17  10       53.08       -1.06     37.38 o 
  -3  17  10      164.46      194.50     41.68 o 
  -2  17  10      266.80      228.70     47.82 o 
  -1  17  10      564.04      512.68     44.66 o 
   0  17  10       98.47      102.72     45.33 o 
   1  17  10       41.01       78.68     29.22 o 
   2  17  10      264.68      193.52     33.74 o 
   3  17  10       49.63       33.54     30.91 o 
   4  17  10      150.24      154.04     35.16 o 
  -6  18  10     1526.35     1585.08     78.70 o 
  -5  18  10      333.20      305.48     50.61 o 
  -4  18  10       44.38       16.57     39.30 o 
  -3  18  10      227.15      267.31     46.06 o 
  -2  18  10       59.88       75.68     38.59 o 
  -1  18  10       91.04       73.16     47.71 o 
   0  18  10      437.75      500.47     38.86 o 
   1  18  10       16.24      -16.96     27.48 o 
   2  18  10       83.36      107.02     31.51 o 
   3  18  10      168.20      165.27     35.01 o 
  -6  19  10       58.87      199.79     50.00 o 
  -5  19  10      540.65      608.03    123.80 o 
  -4  19  10       84.97       92.46     42.79 o 
  -3  19  10        3.08       -6.81     37.68 o 
  -2  19  10      247.46      245.39     44.42 o 
  -1  19  10       34.21       29.02     33.01 o 
   0  19  10        4.57       31.61     28.87 o 
   1  19  10       27.93       33.28     29.66 o 
   2  19  10      583.57      596.02     47.91 o 
   3  19  10      458.15      448.80     41.42 o 
  -5  20  10      576.44      794.53     96.33 o 
  -4  20  10      267.63      187.11     58.73 o 
  -3  20  10      115.08       77.10     40.41 o 
  -2  20  10      507.51      535.13    105.10 o 
  -1  20  10       77.63       41.00     34.92 o 
   0  20  10      319.41      292.53     35.84 o 
   1  20  10      209.49      185.43     49.46 o 
   2  20  10      194.11      137.65     34.74 o 
   3  20  10      110.55       87.45     35.33 o 
  -5  21  10       34.62       25.59     43.79 o 
  -4  21  10      199.95      233.38     49.56 o 
  -3  21  10     1365.39     1384.35     72.65 o 
  -2  21  10      271.04      303.58     58.77 o 
  -1  21  10       58.72      -18.21     34.28 o 
   0  21  10       18.41       -0.15     30.03 o 
   1  21  10      688.67      657.30     62.48 o 
   2  21  10        4.61       37.00     33.24 o 
  -4  22  10      115.68      165.70     53.04 o 
  -3  22  10      324.22      370.40     52.58 o 
  -2  22  10      205.34      269.32     49.66 o 
  -1  22  10        0.64      -31.72     34.82 o 
   0  22  10      136.58      102.10     39.51 o 
   1  22  10       92.53      122.65     33.95 o 
   2  22  10      272.70      209.69     37.77 o 
  -4  23  10      613.49      652.04     64.37 o 
  -3  23  10      283.11      297.35     52.79 o 
  -2  23  10       87.81       94.17     44.55 o 
  -1  23  10      291.23      187.46     45.47 o 
   0  23  10      175.15      156.71     35.32 o 
   1  23  10      332.12      354.05     40.66 o 
  -3  24  10      192.58      203.86     50.21 o 
  -2  24  10      495.05      592.49     60.60 o 
  -1  24  10       37.39      -16.76     37.83 o 
   0  24  10      186.16      162.69     36.54 o 
  -7   0  11     1783.37     1564.49     97.17 o 
  -5   0  11       43.47       66.07     44.72 o 
  -3   0  11     2801.19     2848.38    115.41 o 
  -1   0  11     1411.19     1595.38     83.55 o 
   1   0  11     1175.84     1145.45     61.85 o 
   3   0  11       37.83       17.37     36.05 o 
   5   0  11       68.79      -78.17     78.17 o 
  -7   1  11        3.10      108.53     38.37 o 
  -6   1  11       24.56      -13.10     30.41 o 
  -5   1  11       17.24       64.70     30.98 o 
  -4   1  11      643.01      723.01     50.39 o 
  -3   1  11        1.82       61.17     28.75 o 
  -2   1  11      688.47      855.53     48.94 o 
  -1   1  11        0.66       20.76     25.87 o 
   0   1  11      777.71      741.09     37.36 o 
   1   1  11      861.69      859.86     39.83 o 
   2   1  11       18.11       -0.81     23.56 o 
   3   1  11      161.56       11.02     52.51 o 
   4   1  11       21.03      -72.09     72.09 o 
   5   1  11       61.08       19.37     38.63 o 
  -7   2  11       45.31       46.81     46.24 o 
  -6   2  11       60.45       68.73     33.93 o 
  -5   2  11      834.93      831.13     51.14 o 
  -4   2  11      268.33      274.96     54.13 o 
  -3   2  11      284.83      321.09     38.35 o 
  -2   2  11     1249.09     1379.60     57.74 o 
  -1   2  11      286.57      270.12     46.99 o 
   0   2  11     1256.27     1197.39     54.12 o 
   1   2  11      203.07      266.20     63.13 o 
   2   2  11      500.20      475.47     43.38 o 
   3   2  11       56.52      -20.61     40.00 o 
   4   2  11        8.98      -39.19     39.19 o 
   5   2  11      146.43       39.00     39.84 o 
  -7   3  11       81.08       66.83     54.74 o 
  -6   3  11      203.16      173.41     54.30 o 
  -5   3  11       52.57       93.59     47.56 o 
  -4   3  11      293.58      415.47     61.06 o 
  -3   3  11       44.44       20.84     40.33 o 
  -2   3  11      240.47      335.65     53.80 o 
  -1   3  11       99.15       87.74     42.19 o 
   0   3  11      662.28      678.88     46.10 o 
   1   3  11      622.90      669.40     46.85 o 
   2   3  11       39.10        0.83     30.27 o 
   3   3  11      267.02      201.70     51.74 o 
   4   3  11       89.53       19.44     36.40 o 
  -7   4  11      592.67      526.70     73.09 o 
  -6   4  11       46.01       61.45     39.04 o 
  -5   4  11      551.48      708.62     54.23 o 
  -4   4  11     2617.50     2643.26     83.97 o 
  -3   4  11      196.85      164.13     41.21 o 
  -2   4  11       26.30       16.40     59.05 o 
  -1   4  11      308.40      392.59     55.81 o 
   0   4  11     1444.57     1388.83     77.02 o 
   1   4  11      101.31      121.98     36.34 o 
   2   4  11       47.29       -9.25     39.29 o 
   3   4  11       34.55      -32.54     32.54 o 
   4   4  11      705.80      710.42     53.64 o 
  -7   5  11        1.82       -6.88     41.93 o 
  -6   5  11       60.31       51.68     37.20 o 
  -5   5  11      121.67      195.46     39.71 o 
  -4   5  11      255.64      325.19     42.46 o 
  -3   5  11        8.08      -28.94     28.94 o 
  -2   5  11     1345.74     1394.28     62.79 o 
  -1   5  11        2.22      -13.23     28.29 o 
   0   5  11        1.67      -22.37     23.14 o 
   1   5  11       60.31       60.47     25.78 o 
   2   5  11      191.16      182.92     30.34 o 
   3   5  11        4.74        0.79     27.03 o 
   4   5  11      374.39      380.53     45.34 o 
  -7   6  11        2.80      -11.34     37.72 o 
  -6   6  11        0.95      -14.53     34.96 o 
  -5   6  11     1551.90     1450.47     68.19 o 
  -4   6  11     1166.19     1180.56     62.98 o 
  -3   6  11        3.91      -48.29     51.55 o 
  -2   6  11      152.00      179.35     35.79 o 
  -1   6  11      271.17      231.41     43.30 o 
   0   6  11        0.49      -23.65     23.65 o 
   1   6  11      664.06      629.56     38.56 o 
   2   6  11       16.46       22.21     28.49 o 
   3   6  11      231.95      223.96     32.62 o 
   4   6  11      459.18      464.94     39.49 o 
  -7   7  11       68.86       31.82     41.27 o 
  -6   7  11       31.19       60.00     38.86 o 
  -5   7  11       73.24       93.75     38.03 o 
  -4   7  11        0.69      145.84     38.36 o 
  -3   7  11       58.22       14.00     34.14 o 
  -2   7  11        2.19      -19.57     33.35 o 
  -1   7  11       40.94       18.77     31.13 o 
   0   7  11        4.76      -32.45     32.45 o 
   1   7  11      243.10      335.85     53.03 o 
   2   7  11       64.18       45.60     27.36 o 
   3   7  11      171.25      199.69     31.99 o 
   4   7  11       36.10      116.98     32.38 o 
  -7   8  11        4.60      -34.57     38.25 o 
  -6   8  11       18.64      -22.86     52.45 o 
  -5   8  11      895.09      957.72     60.89 o 
  -4   8  11     1137.53     1197.73     63.46 o 
  -3   8  11      300.55      264.68     42.50 o 
  -2   8  11      420.87      377.88     43.79 o 
  -1   8  11       18.38      -29.97     29.97 o 
   0   8  11      195.96      191.89     36.39 o 
   1   8  11      114.73       73.20     27.13 o 
   2   8  11       35.28       18.28     26.38 o 
   3   8  11      352.09      306.44     34.77 o 
   4   8  11      656.87      699.10     45.06 o 
  -7   9  11       21.73        7.72     39.35 o 
  -6   9  11        1.14      -33.71     36.57 o 
  -5   9  11      110.55      242.50     43.38 o 
  -4   9  11        5.89       36.47     81.93 o 
  -3   9  11        1.05      -39.92     39.92 o 
  -2   9  11      387.57      459.02     47.14 o 
  -1   9  11       44.82       -6.00     31.02 o 
   0   9  11        3.86      -16.77     25.66 o 
   1   9  11      258.31      276.91     58.18 o 
   2   9  11      238.06      229.70     31.99 o 
   3   9  11      119.57       94.53     34.19 o 
   4   9  11      496.29      456.66     53.86 o 
  -7  10  11      302.74      343.72     51.02 o 
  -6  10  11       61.24       72.32     40.57 o 
  -5  10  11      706.19      653.44     83.83 o 
  -4  10  11      932.13      907.22     68.35 o 
  -3  10  11      310.25      319.69     45.64 o 
  -2  10  11      147.07      151.19     53.61 o 
  -1  10  11       25.33      -37.70     39.36 o 
   0  10  11      134.13      103.14     28.43 o 
   1  10  11       10.80       10.79     26.54 o 
   2  10  11       24.33       22.39     27.61 o 
   3  10  11       86.94       26.85     29.77 o 
   4  10  11      404.13      411.38     52.76 o 
  -6  11  11      571.64      532.61     82.96 o 
  -5  11  11        1.04      -18.64     53.47 o 
  -4  11  11      161.22      188.93     43.90 o 
  -3  11  11      378.50      506.01     59.24 o 
  -2  11  11     1026.28      907.09     71.30 o 
  -1  11  11       76.66       75.94     35.43 o 
   0  11  11      139.86      123.40     29.94 o 
   1  11  11      146.53      147.12     30.73 o 
   2  11  11       33.80       23.93     28.40 o 
   3  11  11       25.20       35.37     29.94 o 
   4  11  11        0.64      -12.43     30.64 o 
  -6  12  11        7.67      -29.49     38.89 o 
  -5  12  11      129.68      115.10     42.29 o 
  -4  12  11       37.86       47.96     57.05 o 
  -3  12  11      131.80      163.97     42.05 o 
  -2  12  11      345.67      318.12     44.67 o 
  -1  12  11      108.09      145.30     38.07 o 
   0  12  11       68.04       30.94     27.42 o 
   1  12  11       13.80       10.39     26.92 o 
   2  12  11       88.78       50.19     29.50 o 
   3  12  11       68.82       64.22     30.69 o 
  -6  13  11       13.51      -30.93     40.39 o 
  -5  13  11        8.04       73.23     41.58 o 
  -4  13  11      158.86      148.76     42.27 o 
  -3  13  11       14.63       39.33     37.70 o 
  -2  13  11      674.89      679.46     55.92 o 
  -1  13  11      220.58      244.39     42.10 o 
   0  13  11        0.61      -11.10     26.76 o 
   1  13  11      426.54      349.09     35.90 o 
   2  13  11        1.11      -27.26     28.13 o 
   3  13  11      378.58      308.91     37.67 o 
  -6  14  11      362.37      268.38     85.59 o 
  -5  14  11      243.80      238.84     47.81 o 
  -4  14  11       32.35       35.93     40.58 o 
  -3  14  11        8.61       23.90     37.55 o 
  -2  14  11       37.37      105.63     38.21 o 
  -1  14  11       34.77       77.72     37.43 o 
   0  14  11      174.70      184.56     36.37 o 
   1  14  11      114.52      126.32     31.28 o 
   2  14  11        1.87      -15.14     29.02 o 
   3  14  11       73.40      100.54     33.18 o 
  -5  15  11        0.16       52.02     42.26 o 
  -4  15  11      204.72      183.96     61.38 o 
  -3  15  11      443.34      428.73     52.07 o 
  -2  15  11      964.09      901.14     61.36 o 
  -1  15  11      193.94      219.89     46.40 o 
   0  15  11      303.21      254.63     39.33 o 
   1  15  11        2.73       12.95     29.15 o 
   2  15  11       39.38       11.51     30.72 o 
   3  15  11        9.69      -24.36     30.84 o 
  -5  16  11     1142.24     1093.55     69.07 o 
  -4  16  11       35.17       56.89     43.34 o 
  -3  16  11        0.52       -5.37     61.61 o 
  -2  16  11       21.25       26.53     38.11 o 
  -1  16  11      412.00      519.63     53.75 o 
   0  16  11        6.60      -22.94     52.83 o 
   1  16  11      112.82       78.98     32.00 o 
   2  16  11       57.30       64.84     31.85 o 
  -5  17  11      114.89      175.66     48.15 o 
  -4  17  11       71.14       82.42     45.21 o 
  -3  17  11       95.99       54.64     98.34 o 
  -2  17  11      339.44      355.24     51.03 o 
  -1  17  11      226.01      225.94     55.31 o 
   0  17  11       14.57        0.57     35.23 o 
   1  17  11      405.73      351.61     38.37 o 
   2  17  11       78.72       55.63     47.82 o 
  -4  18  11      440.76      448.38     57.46 o 
  -3  18  11      503.79      476.22     55.21 o 
  -2  18  11      123.44      147.09     45.53 o 
  -1  18  11       97.02      162.54     45.59 o 
   0  18  11      554.69      511.64     76.81 o 
   1  18  11       92.44       94.09     41.45 o 
  -4  19  11       34.43       71.78     47.19 o 
  -3  19  11      249.70      215.99     49.92 o 
  -2  19  11      247.75      263.60     49.85 o 
  -1  19  11       55.07       15.00     40.53 o 
   0  19  11      100.71       79.47     38.42 o 
   1  19  11       81.83       94.05     34.31 o 
  -3  20  11       87.83      -27.22     43.54 o 
  -2  20  11      353.04      363.38     54.36 o 
  -1  20  11        0.40      -38.66     38.66 o 
   0  20  11       74.35       33.48     38.91 o 
  -6   0  12      216.57      330.48     64.59 o 
  -4   0  12        0.44       43.31     46.63 o 
  -2   0  12     1774.35     1738.24     94.99 o 
   2   0  12      182.76      220.27     87.89 o 
  -6   1  12      323.51      298.56     64.54 o 
  -5   1  12       31.46       58.10     51.45 o 
  -4   1  12      199.94      129.25     52.26 o 
  -3   1  12      121.06      146.36     52.10 o 
  -2   1  12      378.29      481.35     63.52 o 
  -1   1  12      247.58      263.54     53.80 o 
   0   1  12       89.42        7.59     43.22 o 
   1   1  12      231.72      291.21     40.79 o 
   2   1  12        0.70      -31.26     31.26 o 
   3   1  12        0.66      -51.48     51.48 o 
  -6   2  12      111.10      103.45     57.31 o 
  -5   2  12      564.18      546.26     72.88 o 
  -4   2  12       14.58       70.37     48.16 o 
  -3   2  12        0.04      -21.76     43.53 o 
  -2   2  12       24.90       82.07     47.17 o 
  -1   2  12     1712.28     1737.90     93.53 o 
   0   2  12       52.49       67.23     45.46 o 
   1   2  12      619.24      545.51     46.47 o 
   2   2  12       44.63      -33.19     33.19 o 
   3   2  12        3.69      -32.17     32.17 o 
  -6   3  12       18.96       82.99     55.59 o 
  -5   3  12        0.27       12.76     49.06 o 
  -4   3  12     1133.22     1141.33     85.47 o 
  -3   3  12        8.55        5.54     43.48 o 
  -2   3  12        2.05       65.70     44.88 o 
  -1   3  12      334.19      473.51     62.18 o 
   0   3  12      316.72      407.01     60.68 o 
   1   3  12       24.30      -29.53     31.94 o 
   2   3  12      262.19      220.42     40.78 o 
   3   3  12        0.18      -33.91     33.91 o 
  -6   4  12       10.95       15.66     53.80 o 
  -5   4  12      160.41      212.96     58.92 o 
  -4   4  12       10.49       65.70     50.34 o 
  -3   4  12        8.72        6.91     45.09 o 
  -2   4  12      586.19      580.71     71.01 o 
  -1   4  12        0.53       33.77     44.10 o 
   0   4  12       56.84       31.68     44.86 o 
   1   4  12        7.72       15.96     33.56 o 
   2   4  12       55.66       58.70     35.28 o 
   3   4  12        1.55      -39.65     39.65 o 
  -6   5  12        1.69        2.28     52.53 o 
  -5   5  12      530.58      555.18     74.70 o 
  -4   5  12      200.27      305.22     61.83 o 
  -3   5  12      606.60      684.50     76.60 o 
  -2   5  12       76.71       58.00     46.85 o 
  -1   5  12        4.58       27.17     43.15 o 
   0   5  12      109.24       44.93     38.46 o 
   1   5  12      703.64      681.18     50.62 o 
   2   5  12      227.39      179.28     38.86 o 
   3   5  12      239.25      210.46     46.90 o 
  -6   6  12      555.65      627.81     81.25 o 
  -5   6  12       43.33       84.55     55.85 o 
  -4   6  12       34.40       54.07     50.91 o 
  -3   6  12       57.00       60.26     50.11 o 
  -2   6  12       41.74      -16.88     43.40 o 
  -1   6  12      421.15      527.25     65.53 o 
   0   6  12       88.41       59.12     75.34 o 
   1   6  12        3.98       28.37     33.10 o 
   2   6  12      277.46      324.59     43.20 o 
  -5   7  12      198.33      162.33     44.81 o 
  -4   7  12     1483.35     1465.52     70.85 o 
  -3   7  12      268.22      215.68     42.81 o 
  -2   7  12        4.99      -33.45     33.45 o 
  -1   7  12      653.70      677.78     71.97 o 
   0   7  12      186.78      112.00    107.58 o 
   1   7  12      468.61      335.21     42.42 o 
   2   7  12      395.57      359.20     43.51 o 
  -5   8  12        5.60       25.86     40.86 o 
  -4   8  12      146.06      147.19     43.94 o 
  -3   8  12        6.23        0.96     43.34 o 
  -2   8  12       60.55       77.99     38.42 o 
  -1   8  12       96.66      104.64     38.00 o 
   0   8  12      116.17       79.05     49.86 o 
   1   8  12      119.25      147.06     32.35 o 
   2   8  12       46.12       94.87     31.82 o 
  -5   9  12      208.20      195.27     46.08 o 
  -4   9  12       40.44       28.02     40.10 o 
  -3   9  12      113.47      106.82     40.87 o 
  -2   9  12     1326.27     1310.46     67.81 o 
  -1   9  12      171.04      144.37     40.17 o 
   0   9  12      787.99      724.28     50.11 o 
   1   9  12       36.44       23.57     38.38 o 
   2   9  12      788.87      736.25     45.85 o 
  -5  10  12      177.99      166.36     60.72 o 
  -4  10  12       11.06       -8.20     39.09 o 
  -3  10  12      613.24      632.89     65.12 o 
  -2  10  12       34.34        0.91     36.92 o 
  -1  10  12        5.44      108.92     38.92 o 
   0  10  12       22.83       17.60     33.39 o 
   1  10  12       36.36      -27.44     28.78 o 
   2  10  12      228.70      247.16     35.60 o 
  -5  11  12      252.24      319.09     67.54 o 
  -4  11  12       90.02      102.95     44.17 o 
  -3  11  12      322.88      316.13     48.60 o 
  -2  11  12      224.64      185.90     44.62 o 
  -1  11  12     1704.88     1821.29     76.83 o 
   0  11  12      119.11       42.15     34.63 o 
   1  11  12      347.22      262.89     38.19 o 
  -4  12  12      285.72      330.93     52.39 o 
  -3  12  12        4.93      -37.61     37.61 o 
  -2  12  12      116.80      107.06     43.00 o 
  -1  12  12      413.55      515.64     59.26 o 
   0  12  12       59.78       -7.08     34.71 o 
   1  12  12      227.24      252.73     36.39 o 
  -4  13  12      209.52      144.39     46.37 o 
  -3  13  12      155.70      143.68     44.62 o 
  -2  13  12      925.77      933.13     66.48 o 
  -1  13  12      690.45      764.29     63.39 o 
   0  13  12      191.28      149.84     39.08 o 
   1  13  12      151.04      115.70     34.19 o 
  -3  14  12      553.43      574.12     58.58 o 
  -2  14  12      266.07      286.91     48.57 o 
  -1  14  12       13.52      141.08     42.85 o 
   0  14  12        5.07      -23.14     37.24 o 
  -2  15  12      323.21      351.97     52.45 o 
  -1  15  12      581.10      601.32     57.83 o 
  -3   2  13       65.23       86.23     53.36 o 
  -3   3  13      282.06      260.83     62.82 o 
  -2   3  13      317.33      337.46     63.90 o 
  -1   3  13       85.47      182.13     57.35 o 
  -3   4  13       24.81       -2.14     49.52 o 
  -2   4  13      348.14      377.40     67.35 o 
  -1   4  13     1406.23     1321.37     92.92 o 
  -2   5  13        1.42      -22.29     50.56 o 
  -1   5  13      396.11      402.25     65.68 o 
                                                 
